# Supplementary material for: Adaptation and validation of a German version of the Strengths Use and Deficit Correction (SUDCO) questionnaire
Source: PLoS One. 2021 Jan 7;16(1):e0245127. doi: 10.1371/journal.pone.0245127 (PMC7790259; doi:10.1371/journal.pone.0245127)
Supplement: S1 Dataset — (CSV) [file pone.0245127.s002.csv]

lfdn	v_39	v_40	v_41	v_42	v_43	v_44	v_1	v_2	v_3	v_4	v_5	v_6	v_7	v_8	v_9	v_10	v_11	v_12	v_13	v_14	v_15	v_16	v_17	v_18	v_19	v_20	v_21	v_22	v_23	v_24	v_25	v_26	v_27	v_28	v_29	v_30	v_31	v_32	v_33
4	24	2	7	Unternehmensberaterin	6	40	6	7	7	6	7	7	7	7	4	7	6	5	5	5	6	6	7	7	7	7	7	7	7	7	6	5	5	4	6	7	7	5	7
7	24	2	4	Forschungstärigkeit	4	15	6	5	4	4	4	4	4	4	2	2	4	3	5	2	3	2	6	4	4	5	5	6	4	5	5	4	4	3	5	4	5	4	5
8	27	1	8	Sozialpädagoge	6	10	5	4	3	4	3	4	4	3	4	5	4	3	1	2	5	1	5	5	5	5	5	5	6	5	5	6	6	6	5	3	4	4	6
10	23	2	6	Groß & Aussenhandelskauffrau	30	45	6	5	4	4	5	5	6	6	2	3	5	4	2	3	6	6	6	7	7	6	6	6	5	6	4	4	5	3	4	6	5	6	6
14	26	2	8	Ärztin	8	50	6	5	2	3	6	3	2	5	5	2	7	2	4	4	7	4	6	5	7	6	4	4	6	6	7	6	6	5	6	4	5	5	5
15	27	1	6	Kaufmann	21	10	4	5	2	3	3	2	3	3	1	2	2	2	1	2	1	2	4	4	4	5	4	3	6	4	4	3	3	3	6	2	3	3	4
17	29	1	9	Berater	18	20	5	5	4	5	4	6	5	5	2	3	3	2	3	3	3	3	6	5	5	5	5	6	6	5	6	4	2	3	2	2	5	2	5
19	26	2	8	Lehrerin	19	25	6	7	6	6	5	7	6	6	4	5	5	5	5	5	6	6	6	6	5	6	7	7	7	7	7	4	4	4	6	7	5	6	7
21	53	1	7	Verwaltungsbeamter	408	16	2	2	2	2	2	2	2	2	1	1	3	4	4	3	4	4	4	4	3	5	3	4	5	5	4	3	4	3	4	3	3	3	4
22	26	1	7	Student	50	30	6	4	2	4	3	4	6	4	2	2	1	2	4	3	3	7	5	6	5	5	6	6	6	6	6	3	3	3	3	5	3	3	6
23	22	1	4	studentische wissenschaftliche Hilfkraft	30	12	5	5	3	3	3	5	3	6	1	3	1	1	1	1	1	1	6	5	5	5	3	3	2	5	2	2	1	1	2	1	2	1	5
25	32	1	4	Wissenschaftlicher Mitarbeiter und Promotionsstudent	61	45	5	5	3	3	3	3	5	3	5	5	2	3	1	2	2	3	3	4	4	4	4	4	4	4	4	3	3	3	3	3	3	3	3
27	25	2	8	Lehramt	6	10	5	6	5	5	5	5	6	6	3	5	4	2	3	2	3	2	7	7	6	7	7	7	7	6	6	2	2	2	3	4	2	2	5
29	25	1	8	studentische Hilfskraft Psychologie	14	10	4	4	3	2	3	3	3	3	2	2	1	1	1	2	1	1	4	5	5	6	5	6	5	3	3	2	2	2	3	1	1	1	2
31	31	2	1	Wissenschaftlicher Mitarbeiter Tierhaltung	6	30	7	7	6	6	6	6	6	6	4	5	6	4	4	3	7	5	7	6	6	7	6	6	7	6	6	5	5	5	5	6	5	6	5
35	21	2	8	Medizinische Fachangestellte	13	40	6	5	5	4	5	4	5	5	1	2	1	1	2	1	1	1	4	4	4	5	4	4	5	4	5	4	4	4	4	5	4	4	4
39	25	2	8	Personalentwicklung	4	40	7	6	6	5	5	6	7	6	1	2	2	2	2	2	2	1	7	7	7	7	7	7	7	7	5	3	4	3	5	3	4	4	6
41	34	1	6	Geschäftsführer	50	30	5	6	5	5	6	6	6	6	2	5	2	1	2	1	2	3	5	6	6	5	5	6	6	6	5	2	2	1	2	2	2	1	3
42	25	2	9	Studentische Hilfskraft	24	15	6	7	5	6	4	5	5	5	1	5	6	1	4	5	7	4	5	5	6	5	5	5	6	5	5	4	4	5	5	3	2	4	5
46	29	2	8	Kinderschutzbeauftragte	5	39	5	5	4	3	4	4	4	4	3	3	1	1	1	1	2	3	5	5	6	7	6	6	7	6	6	3	3	3	3	5	3	3	5
48	24	1	9	Consultant	14	40	4	3	3	3	2	4	4	4	3	5	5	5	5	4	4	4	2	2	2	2	2	2	5	2	2	5	5	5	5	4	4	4	4
51	53	2	8	Psychologin	126	40	6	5	5	4	4	5	6	5	3	3	4	5	4	2	4	4	6	5	5	6	5	6	6	6	5	4	5	4	5	4	4	4	4
54	26	2	7	Sachbearbeiterin	6	41	4	4	2	2	2	3	5	4	1	1	5	1	4	1	5	2	4	5	3	4	3	4	6	4	5	3	2	2	3	1	2	2	5
65	25	1	7	Personalentwicklung	6	20	4	5	4	2	4	4	5	4	1	2	2	1	2	1	2	2	5	5	6	6	5	5	6	5	4	3	3	3	3	4	4	2	4
66	28	1	9	Marketing	10	20	4	2	2	1	1	3	4	2	1	2	5	4	3	4	2	4	3	3	3	4	2	4	6	4	6	4	4	5	5	5	5	4	5
73	24	2	8	Studentische Hilfskraft	6	10	5	4	4	2	3	3	5	2	2	4	3	2	1	2	4	3	4	3	5	4	4	5	3	4	2	3	3	3	5	2	1	3	4
77	21	2	6	Marketingassistentin	30	36	6	6	6	4	6	6	6	6	2	2	5	4	4	4	6	3	7	6	6	6	6	6	7	6	5	7	7	4	7	5	4	6	6
83	55	1	2	Technologe	40	55	5	6	5	5	5	6	6	5	6	5	4	5	6	4	4	6	6	6	6	6	6	6	5	5	5	4	4	3	5	5	4	4	5
89	54	2	7	Verwaltungsmitarbeiter	120	25	7	7	6	7	7	7	7	4	4	4	4	7	3	4	4	4	7	5	6	6	6	6	5	7	5	4	4	4	5	2	3	3	4
92	25	2	8	Sozialpädagoge	19	30	5	5	6	4	2	6	6	5	2	5	4	4	5	2	3	3	6	7	6	6	5	6	6	7	5	4	4	3	4	2	4	4	5
94	25	1	6	Abteilungsleiter im Einzelhandel	5	40	5	5	4	5	5	5	5	4	5	5	5	3	5	4	5	4	5	4	5	5	6	6	5	5	5	4	5	4	5	6	5	5	5
99	29	2	9	Buchverkauf und Besucherbetreuung in einer Gedenkstätte/einem Museum	106	20	3	3	2	2	1	3	2	4	1	1	5	1	1	1	2	1	5	5	5	6	6	5	7	6	6	5	5	4	4	5	3	4	4
100	29	2	8	Facherzieherin für Integration	72	39	5	6	5	5	4	7	6	6	3	3	3	2	1	1	4	3	6	4	6	6	5	5	4	4	4	3	4	4	4	5	4	4	5
199	41	1	6	Aussendienstmitarbeiter	233	41	5	5	4	3	2	3	2	3	1	1	1	1	1	1	2	2	5	5	5	5	5	5	5	5	5	3	3	2	3	2	2	3	3
206	54	2	8	Lehrerin	385	45	7	7	6	4	3	7	5	7	1	1	1	1	1	1	1	1	7	7	7	7	7	7	7	7	7	4	4	3	4	2	2	5	6
212	18	2	6	Automobilkauffrau	19	36	3	2	4	1	3	4	2	3	1	2	3	2	2	2	2	4	4	3	2	2	2	2	7	5	5	4	4	3	3	5	4	2	3
215	26	2	9	Testentwicklung	6	16	5	5	6	4	3	5	4	4	1	5	5	1	5	1	1	4	6	6	4	4	4	5	6	5	5	3	5	4	5	4	5	5	4
221	56	2	8	Lehrerin	391	50	2	2	2	2	2	2	2	2	1	1	5	1	1	4	6	4	5	4	4	5	5	5	5	5	5	4	2	2	3	2	2	3	5
226	20	2	6	Dienstleister, Touren-Anbieter, Dualer Student in Freizeitbetrieb	12	40	2	3	1	2	2	2	1	3	1	2	1	1	1	1	2	1	3	3	2	2	2	2	2	2	1	1	1	2	2	1	1	1	1
242	25	2	7	Forschungsförderung	6	15	5	4	4	4	5	5	5	5	2	4	4	2	5	4	6	7	4	5	5	5	5	5	6	5	6	3	3	3	6	6	4	4	5
245	24	2	6	Kundenbetreuer	5	30	5	5	5	5	5	5	5	5	5	5	5	5	5	5	5	5	7	7	7	7	7	7	7	7	7	7	7	7	7	7	7	7	7
252	40	2	8	Krankenschwester	189	30	7	7	5	6	5	6	5	7	5	5	6	6	3	5	5	4	5	6	7	6	7	7	6	6	5	4	4	4	5	4	5	4	5
270	25	2	6	Studium	30	36	5	4	4	4	4	4	4	4	2	2	4	2	2	1	1	2	4	6	4	5	4	6	6	6	6	5	6	5	6	6	6	6	6
273	27	1	6	Barkeeper	52	25	4	3	4	2	2	3	3	3	1	1	1	1	1	1	1	3	3	3	3	3	3	2	2	3	3	2	2	1	2	1	1	1	4
275	22	2	8	Geundheits- und Krankenpflegerin	42	40	6	4	3	2	2	3	2	3	5	3	6	5	4	2	6	3	6	6	5	5	4	4	5	4	5	3	5	4	4	2	3	3	4
278	32	2	6	Sales advisor	67	20	4	3	3	3	5	5	5	7	1	1	7	2	4	5	7	5	7	7	5	6	6	7	5	6	5	4	5	4	5	5	3	5	2
283	31	1	6	Verkäufer im Einzelhandel	11	30	4	4	5	2	6	5	3	5	1	3	3	1	1	1	1	1	4	4	5	5	4	4	6	5	6	2	3	3	4	2	2	2	4
293	31	2	8	pädagogin	6	15	5	4	4	3	4	3	4	3	4	4	2	2	3	2	3	4	5	4	5	5	4	4	4	4	5	3	4	5	5	4	4	4	5
297	19	2	7	Finanzwirt	7	40	3	3	2	2	2	2	2	3	5	2	5	3	4	3	5	4	5	5	4	5	4	4	6	5	4	5	5	4	5	6	6	5	6
302	32	2	8	HeilerziehungspflegerIn	90	60	5	5	4	2	3	5	6	5	1	2	1	1	1	1	1	1	2	3	3	6	3	6	7	3	3	5	5	5	6	6	6	5	5
304	23	1	6	Autonobilkaufmann	30	36	5	4	4	4	4	4	4	4	2	2	2	2	3	2	2	2	5	5	5	5	4	5	6	6	6	6	6	5	4	4	5	5	4
309	26	2	4	Studentische Hilfskraft Forschung	3	15	5	6	6	5	5	5	6	5	2	4	4	1	1	1	4	1	6	5	7	6	6	6	5	6	4	4	5	3	3	1	2	3	1
314	26	2	8	Sozialversicherungsfachangestellte	65	45	4	2	2	2	2	3	2	3	3	3	2	2	4	3	3	4	5	5	3	4	4	4	4	5	5	5	4	4	5	7	5	4	5
315	29	2	8	Zahnmedizinische Fachangestellte	60	40	6	5	5	4	5	5	4	7	3	4	3	3	1	1	5	1	4	5	5	6	6	4	6	6	7	4	5	4	4	4	4	4	4
321	27	2	2	Chemielaborant	34	40	3	3	4	2	4	4	4	4	1	1	3	1	1	2	3	3	4	4	4	4	4	4	6	4	5	4	2	2	5	3	3	1	3
324	42	1	6	Kfz-Werkstattmeister	276	39	5	4	3	3	3	3	5	3	1	2	3	1	1	1	3	1	5	5	5	5	3	4	3	4	4	2	1	1	3	1	1	1	3
333	27	1	8	Sozialpädagogik	25	33	4	4	2	3	2	3	3	3	2	1	3	2	2	2	3	2	4	5	4	5	4	4	5	5	4	3	2	2	3	2	2	3	3
356	21	2	8	Arbeitspsychologe	10	15	6	5	4	6	5	6	6	5	2	3	4	2	4	2	3	4	6	4	6	6	7	5	6	5	5	2	3	5	5	5	5	5	4
395	55	1	6	barkeeper	264	10	3	2	1	1	1	4	3	2	1	1	5	1	1	1	1	1	6	5	7	7	7	7	4	7	5	6	5	4	7	1	3	6	7
396	26	2	6	Inventory Control Supervisor	8	46	7	7	6	6	6	7	6	7	3	5	4	3	5	3	2	2	7	7	6	6	7	6	3	6	6	3	3	4	4	2	3	3	5
409	27	2	6	SEO	36	43	7	7	6	6	6	6	5	7	5	5	4	4	5	4	4	4	6	6	7	7	6	7	6	7	5	4	3	3	4	6	6	5	5
414	25	1	4	Wissenschaftlicher Mitarbeiter	5	40	5	5	4	3	4	4	4	4	2	3	5	4	2	2	4	3	4	4	5	6	5	5	5	5	5	3	3	3	3	3	3	3	5
416	27	1	4	IT	50	40	6	5	4	2	2	2	4	2	3	2	2	3	4	2	2	2	5	4	4	5	4	5	5	4	5	5	4	2	2	1	2	2	1
426	29	2	1	Trainee	8	40	6	5	5	5	5	5	4	5	5	5	3	4	5	3	3	4	5	6	6	5	5	5	6	6	6	4	5	4	4	6	4	3	5
430	23	2	8	Lehrerin	7	8	5	5	6	5	6	5	4	4	2	3	4	4	3	2	2	1	6	6	5	6	4	4	3	5	3	4	4	4	6	6	6	6	6
461	25	2	8	Bezugstherapeutin in einer Suchtklinik	24	40	6	6	5	6	6	6	6	6	6	6	5	5	6	2	5	5	6	7	6	6	6	6	7	6	7	3	4	4	6	5	5	4	5
468	25	1	4	Studentische Hilfskraft	7	10	4	4	2	2	2	2	4	3	2	2	2	1	1	1	3	3	4	5	4	5	4	4	4	3	3	4	5	4	6	2	2	4	5
470	29	2	7	Assistentin der Geschäftsleitung	6	40	6	6	7	7	6	6	7	7	3	6	5	6	1	2	6	6	3	3	4	3	3	3	1	3	5	1	3	1	6	6	1	3	6
473	22	2	2	Verfahrensmechaniker	31	42	7	6	4	4	6	5	5	5	5	5	6	4	4	4	4	4	5	7	7	7	6	6	6	6	6	4	5	4	4	5	5	4	5
475	50	1	4	Projektleiter, Technischer Berater	97	45	4	3	2	2	2	2	2	2	2	1	3	2	2	2	3	3	6	6	4	5	5	4	6	6	5	3	4	4	6	5	4	4	4
478	30	2	4	Wissenschaftliche Mitarbeiterin	48	40	3	3	4	3	3	3	3	3	1	1	1	1	1	1	5	2	5	6	6	6	6	5	5	6	5	4	4	4	4	4	3	3	4
519	24	2	8	Studentische Mitarbeiterin/ Unterstützung der Lehre	3	10	5	4	4	4	4	4	4	5	1	1	1	1	1	1	2	2	5	5	5	5	4	4	5	4	5	2	4	2	4	2	2	2	4
586	20	2	9	Fotograf	39	42	7	6	5	2	7	7	7	7	6	4	1	1	4	1	4	1	7	7	7	7	7	7	6	7	7	7	7	7	7	5	7	4	6
594	53	1	4	Betriebsrat	120	36	3	2	2	2	2	2	5	2	5	2	2	2	2	2	3	2	6	6	6	6	6	6	6	6	6	6	4	5	5	6	5	5	6
604	32	1	4	Softwaretester	44	40	5	6	4	5	3	4	4	4	3	3	4	3	5	4	4	2	5	6	5	5	4	5	5	5	4	3	3	4	4	4	6	4	4
611	48	1	3	Ing. Betriebstechnik	163	40	4	3	4	3	2	1	2	1	6	3	6	7	2	6	5	7	6	5	3	7	5	7	7	4	4	3	1	1	1	1	1	2	1
622	39	2	8	Ärztin für Psychiatrie und Psychotherapie	82	60	7	7	7	6	6	7	7	7	3	2	3	2	1	2	5	4	7	7	7	7	7	7	5	7	5	4	4	2	5	3	4	2	5
626	34	2	5	Sekretärin	72	33	6	6	6	6	6	6	5	5	6	6	5	5	4	5	7	5	6	6	6	6	6	6	5	6	4	6	4	4	7	5	6	7	7
628	42	1	5	Techniker KFZ	192	40	6	5	2	5	2	2	6	3	1	2	2	1	1	1	4	3	7	6	7	6	7	7	7	7	5	3	2	2	3	1	1	4	7
629	24	2	8	Kinderkrankenschwester	72	40	7	6	4	2	2	3	4	4	4	5	7	6	1	1	6	3	7	7	7	7	7	7	6	7	7	5	6	6	6	4	4	5	7
648	29	1	9	Freiwilligenkoordinator/ Verbandsarbeit	14	40	7	6	6	5	6	5	7	6	7	6	6	6	6	3	4	3	6	5	5	5	6	6	6	5	5	4	5	5	5	7	6	5	5
663	25	2	8	Erzieherin17	17	30	6	5	6	4	5	4	6	6	4	5	3	3	4	3	1	3	6	6	5	5	5	5	4	5	5	4	3	3	3	3	2	2	3
672	25	2	8	Werkstudentin in NGO	3	20	5	5	5	3	7	6	4	5	2	1	2	3	6	2	2	5	5	5	6	7	6	6	7	6	6	5	6	4	5	7	6	6	5
683	52	1	4	Lektor für wissenschaftliche Veröffentlichungen	200	39	5	4	3	2	1	5	3	5	4	1	4	2	3	1	4	3	5	6	7	5	7	7	5	7	4	2	3	4	7	4	7	3	4
687	27	2	7	Unternehmensberatung	24	50	3	3	2	1	2	3	3	3	1	2	4	2	4	3	3	4	4	4	4	5	4	4	3	5	3	3	3	3	3	4	5	5	4
694	34	1	2	Verfahrensmechaniker	48	40	1	2	1	1	1	1	1	1	1	1	2	1	1	1	1	2	2	2	2	2	3	5	5	6	4	6	6	6	6	2	6	4	5
700	49	2	5	Industriefachwirt	170	38	5	5	4	5	4	4	3	3	4	3	2	5	2	2	2	2	6	6	5	5	5	6	6	5	5	4	4	5	4	3	6	5	5
707	35	1	6	Immobilienkaufmann	36	50	5	5	4	4	4	4	4	5	3	3	5	4	4	4	5	4	7	5	7	6	6	6	6	6	6	4	4	2	5	3	4	5	5
710	25	1	4	Technologie Berater	11	55	5	5	3	3	3	4	3	4	2	4	5	3	4	2	1	2	4	5	4	3	3	6	5	3	4	6	2	3	3	4	3	4	5
713	33	1	8	Lehrer	4	30	5	5	6	5	5	6	5	6	4	4	4	1	1	1	6	4	6	7	6	7	6	7	6	6	6	5	5	4	5	4	3	4	5
715	24	2	8	Studentische Hilfskraft am Max-Planck-Institut	7	10	4	3	3	3	2	3	3	3	2	2	2	1	3	1	4	4	3	4	3	2	3	2	3	3	3	2	2	2	3	2	2	2	3
717	36	1	8	Erzieher	66	7	7	7	7	5	4	7	7	7	5	6	7	6	3	2	6	4	6	7	6	5	6	5	7	6	7	6	7	5	7	4	6	7	7
727	55	2	8	Studiendirektorin Chemie/Biologie / Pyschologie	360	35	5	6	5	5	4	5	5	4	1	1	1	1	3	1	1	3	6	6	7	7	7	7	6	7	7	3	1	1	3	1	3	2	3
728	28	1	8	Erzieher	5	40	4	4	5	3	4	4	4	4	3	4	3	3	3	2	3	4	4	4	4	4	4	4	4	4	4	3	3	3	3	3	3	3	3
732	53	1	8	Netzwerkmanager	338	40	6	6	6	5	6	6	5	6	1	2	3	1	1	1	1	2	7	7	7	7	7	7	6	6	6	4	3	2	4	2	2	4	5
733	49	1	5	Abteilungsleiter	12	45	5	4	3	3	2	3	4	3	3	2	4	3	3	3	3	3	5	4	5	5	3	4	2	5	4	3	3	3	5	3	4	3	3
738	43	2	7	Notarfachangestellte	240	35	6	6	5	6	6	5	5	5	3	5	4	4	4	3	3	3	6	5	6	6	5	5	3	5	5	4	4	4	4	3	4	4	4
740	49	1	2	Dipl.-Ing.	250	38	5	4	2	2	2	5	2	5	3	1	4	1	2	2	2	4	5	5	5	5	5	5	4	5	5	3	4	3	5	4	3	4	5
750	32	2	6	Bürokauffrau	12	50	7	7	7	7	7	7	7	7	1	1	1	1	1	1	1	2	1	1	1	1	1	1	1	7	7	5	7	3	2	1	1	1	3
754	28	2	9	Museumsmitarbeiterin	24	13	3	4	2	1	1	1	3	1	1	1	1	1	1	1	3	1	7	7	6	7	7	7	7	7	7	4	2	2	5	4	2	4	4
789	53	2	8	erzieherin	240	39	7	6	7	7	7	7	6	7	7	7	4	5	7	4	4	4	7	7	7	7	7	7	5	7	6	4	5	6	6	6	6	6	6
794	25	2	6	Convention Sales Manager	13	50	7	7	7	6	5	6	5	5	4	4	5	5	6	4	7	5	7	7	7	7	7	7	5	7	7	6	6	5	5	7	5	6	3
816	28	2	9	Redakteurin	18	36	5	6	6	4	5	6	5	6	2	2	3	2	1	1	5	3	3	5	6	6	6	6	5	5	6	2	4	3	2	4	2	2	3
842	59	1	5	IT-Systemadministrator	168	38	4	3	2	2	2	2	4	2	3	3	3	3	2	2	3	4	6	5	6	5	6	7	6	4	6	5	4	6	6	6	4	6	5
850	29	1	4	Informatiker	12	15	6	6	5	4	5	5	5	5	2	5	4	5	5	4	6	6	5	4	6	6	6	6	6	6	5	4	5	4	5	6	2	5	5
855	58	1	2	Elektrofachkraft	240	40	3	3	2	3	3	3	3	3	1	3	3	2	1	2	5	7	5	5	5	5	5	5	6	6	6	5	5	5	4	3	2	3	5
857	33	2	9	Personalentwicklung	50	38	2	2	2	1	1	1	2	2	3	1	5	2	3	4	7	3	2	2	2	7	7	7	7	3	6	5	4	3	6	6	3	7	7
860	50	2	7	kaufmännische Mitarbeiterin	228	38	5	5	5	4	4	4	3	4	4	4	4	4	5	4	5	5	5	5	5	4	5	4	5	5	5	5	4	5	6	6	5	6	4
863	30	2	7	kfm. Mitarbeiter	56	38	6	6	5	5	5	5	6	6	4	4	4	4	5	4	5	4	5	6	6	5	5	5	6	5	5	4	4	4	5	4	5	5	4
867	26	1	5	Student (Werkstudent)	8	15	6	6	5	5	6	6	6	6	3	5	6	4	1	5	5	4	5	5	5	5	5	5	5	5	5	6	6	5	6	5	6	7	6
868	32	1	5	Student	42	40	4	4	4	4	4	4	4	4	4	4	4	4	4	4	4	4	4	4	4	4	4	4	4	4	4	4	4	4	4	4	4	4	4
877	24	1	5	Werksstudent	12	16	4	4	5	5	6	6	6	5	6	6	6	5	6	4	4	6	5	6	6	7	6	4	5	5	6	2	2	2	2	2	2	2	4
878	27	2	3	Bauingenieur	79	35	6	6	6	4	5	4	5	5	2	1	2	3	1	1	2	2	4	5	5	6	6	6	7	6	6	4	4	3	4	3	4	4	5
895	27	1	4	Systemingenieur	5	41	6	4	3	3	4	4	5	6	2	3	3	4	4	4	4	4	4	4	5	4	5	6	7	7	6	3	4	4	5	6	4	3	4
896	24	2	6	Werkstudent Marketing/ Unternehmenskommunikation	3	20	5	5	4	4	4	4	4	5	4	4	5	4	4	4	5	6	5	5	6	6	6	7	6	6	6	6	6	6	7	6	6	6	6
899	23	1	5	Raumfahrttechnik	8	20	6	6	5	6	5	4	6	4	5	4	3	3	3	4	4	4	6	5	6	5	6	5	6	6	5	2	2	5	3	3	2	2	3
900	20	2	6	Eisverkäuferin	6	15	6	6	4	3	3	4	5	6	1	2	1	1	1	1	1	2	6	5	7	5	7	6	6	6	5	4	2	2	2	2	1	3	3
902	22	2	2	Werkstudent	3	10	3	3	1	1	1	1	3	3	1	1	3	1	1	1	3	1	5	6	4	6	5	5	6	5	6	4	4	5	5	4	3	4	4
903	35	2	7	Personalreferent	42	30	6	6	6	6	5	6	7	6	4	4	4	4	5	4	4	5	7	7	7	7	7	7	4	6	5	4	2	2	2	4	3	2	4
906	20	1	4	studentische Mitarbeit	7	20	5	5	4	5	6	4	4	4	2	3	5	5	4	2	5	4	5	5	5	5	5	6	4	5	4	4	3	4	4	2	3	5	5
907	34	2	7	Personalentwickler	110	32	6	5	5	5	4	6	6	6	6	5	4	3	6	2	3	3	6	5	6	6	5	6	6	6	5	3	3	3	3	3	3	3	3
909	24	2	4	Masterarbeit	5	38	5	5	4	5	4	4	5	5	6	3	7	3	5	1	6	6	5	6	6	7	6	5	2	5	5	4	3	2	5	6	5	5	4
924	47	2	8	Famielienhelfer	84	20	7	6	6	5	6	7	6	1	1	4	1	3	1	1	4	1	7	7	7	7	7	7	6	7	6	6	2	3	4	1	5	4	6
925	52	1	3	Dipl.-Ing. für TGA	336	45	7	7	6	6	6	6	6	7	4	3	3	2	3	1	3	2	7	6	7	6	5	6	3	7	5	3	2	2	3	1	1	2	4
926	26	1	5	Entwicklung Fahrzeugtechnik	24	20	5	5	2	4	4	4	4	4	2	3	4	2	2	2	4	1	6	7	6	6	6	6	4	5	5	5	4	2	6	1	3	5	5
927	28	1	8	Wissenschaftl. Mitarbeiter	12	25	6	6	5	7	6	6	7	7	6	5	4	5	5	6	5	4	6	6	7	7	6	6	5	6	6	7	6	5	6	4	5	5	6
928	46	1	6	Verkaufsingenieur Messtechnik Wasser/Abwasser	42	50	7	6	6	6	5	6	6	6	5	5	3	5	4	2	3	2	7	7	7	7	6	6	6	7	5	6	6	6	6	4	7	6	7
932	28	2	6	Abenddienstleitung in einer Diskothek	8	25	7	7	7	6	6	7	7	7	1	1	3	3	1	1	4	3	6	7	7	7	7	7	7	7	6	7	7	6	7	7	7	7	7
933	26	1	2	Konstrukteur im Automotivebereich	6	45	6	7	5	6	6	6	7	6	5	5	3	3	5	4	5	3	5	7	6	7	7	7	6	7	5	4	3	4	3	5	6	4	6
935	31	2	6	Kauffrau für Bürokommunikation	174	38	5	4	3	2	2	2	3	2	5	4	5	3	5	4	4	5	5	5	4	4	4	3	4	4	5	2	3	4	4	5	4	4	3
943	26	1	5	Business Development	6	20	5	5	3	4	2	2	4	4	1	1	3	1	1	1	3	2	4	3	3	5	3	3	6	5	2	2	4	6	3	5	3	2	4
945	24	1	5	Versuchsingenieur	12	37	6	6	5	5	4	6	4	3	3	2	5	5	2	7	3	5	6	3	5	4	3	2	6	7	6	4	5	4	3	6	4	2	6
947	48	2	7	Personalreferentin	144	41	6	6	6	5	6	6	5	6	6	6	4	4	4	4	4	4	6	6	7	6	7	6	6	7	6	4	4	4	4	4	4	5	5
948	25	1	4	Diplomand bei IAV Gifhorn (Masterarbeit)	9	40	5	6	6	5	4	4	6	6	2	5	5	5	5	6	6	6	6	4	5	5	6	6	5	5	5	4	4	4	5	5	3	5	6
950	26	1	5	Student	40	40	6	6	5	4	4	5	5	5	2	5	5	3	5	4	4	4	5	4	5	5	3	5	6	5	2	3	4	4	6	2	4	3	6
953	26	1	6	Werkstudent	9	17	3	2	2	2	2	2	5	3	1	1	1	1	2	1	1	1	5	5	4	6	5	5	5	5	5	3	3	4	4	4	4	4	4
958	38	1	4	Softwareentwicklung	31	20	6	6	6	6	6	6	7	6	5	4	4	4	4	2	2	2	6	7	7	7	7	7	7	7	7	4	2	2	2	4	2	3	3
959	24	1	4	Elektroingenieur	7	38	5	5	5	5	4	5	3	4	5	5	5	5	5	5	5	5	5	5	5	5	5	5	5	5	5	5	5	5	5	5	5	5	5
967	31	1	4	Student Master Energie- Automatisierungssysteme	18	40	5	5	6	5	6	6	6	6	5	5	4	5	4	3	3	3	5	4	6	6	5	7	6	6	5	5	5	5	5	7	5	5	6
969	52	1	2	Planungsingenieur für Automatisierungstechnik	200	40	5	6	5	5	6	6	5	6	3	4	4	4	5	2	4	4	6	6	7	7	6	5	6	6	5	3	3	2	3	1	3	4	3
970	28	1	4	Werksstudent	13	19	6	6	6	6	6	6	6	6	5	6	5	5	6	6	6	6	5	6	6	6	6	6	6	6	5	4	4	5	5	6	5	5	6
977	28	1	6	Restaurantleiter	16	45	6	6	5	5	6	6	6	5	3	3	1	1	1	1	2	1	5	5	6	6	5	5	6	6	6	5	5	5	5	6	5	5	5
988	28	1	6	Unternehmensberatung	9	75	6	6	6	6	6	7	6	6	7	6	6	6	6	6	6	6	5	5	5	6	6	5	4	6	5	6	6	5	6	7	6	6	6
990	27	1	5	Ingenieur Fahrzeugtechnik	18	38	6	6	6	6	6	5	6	6	6	7	5	5	5	6	6	6	6	6	6	6	5	5	6	6	6	5	5	4	5	5	6	5	6
992	28	1	4	Ingenieur	9	15	6	6	6	5	3	4	6	6	3	4	6	6	4	4	6	5	6	6	6	5	5	6	6	5	6	6	5	4	6	6	5	6	6
1002	25	1	4	Ingenieur	6	18	5	5	5	4	4	5	6	5	1	2	4	2	1	1	3	2	5	6	6	5	5	5	1	5	5	3	2	1	4	2	2	3	6
1003	29	1	2	Entwicklungsingenieur	12	20	4	4	4	2	3	3	3	2	2	3	4	2	1	1	3	4	4	5	3	5	4	6	4	4	4	6	6	5	6	6	6	6	7
1006	24	1	5	Werksstudent	12	10	5	4	3	2	2	3	2	3	1	2	4	1	1	1	3	2	3	4	4	6	6	5	7	6	4	3	4	5	5	4	6	5	6
1010	25	2	4	Softwareentwicklerin	12	20	6	5	5	5	5	6	6	5	2	4	6	4	4	1	3	3	5	5	5	6	6	6	6	6	5	4	3	3	4	4	1	2	4
1017	40	1	6	Event-Manager	120	35	5	5	5	4	4	4	4	4	1	3	3	3	1	2	3	5	4	5	4	4	4	5	5	5	5	3	3	4	4	3	3	3	4
1023	50	1	9	Hochschullehrer	180	55	6	6	5	5	6	5	7	5	4	4	4	4	4	4	4	4	6	6	6	6	6	6	6	6	6	4	4	4	4	4	3	4	5
1026	33	2	8	Arzt	60	50	5	4	4	4	5	5	3	5	5	5	5	5	2	3	4	3	5	5	6	6	6	6	5	5	4	4	4	4	5	5	5	4	5
1031	35	1	8	Verwaltungsangestellte	192	40	5	5	4	5	5	5	5	5	6	6	7	6	6	5	5	7	6	6	7	7	7	7	7	7	7	5	5	4	4	5	5	4	5
1032	27	2	6	Wettbewerbsanalyse	3	40	6	6	5	5	4	6	7	6	1	2	4	4	4	4	4	4	7	7	6	7	7	7	4	7	5	4	2	2	3	3	4	4	7
1034	22	1	2	Ingenieur	36	15	5	5	4	4	4	5	6	4	2	3	2	2	2	2	2	2	5	6	6	5	5	6	5	5	5	4	5	4	5	5	4	3	5
1035	32	1	6	Gebietsverkaufsleiter	53	43	6	5	4	2	2	3	3	2	6	5	5	5	5	5	6	6	5	5	5	3	3	6	3	5	4	4	4	4	5	5	6	5	5
1036	27	1	3	Facility Manager	23	20	5	5	4	4	5	5	4	4	2	2	3	1	2	2	2	3	4	4	5	4	4	3	4	5	4	3	3	3	3	4	4	3	2
1037	55	1	3	Sachbearbeiter bei kommunaler Verwaltung	103	40	7	7	6	6	5	5	5	5	6	6	4	3	5	4	3	2	5	6	6	7	6	7	6	6	7	2	2	1	2	3	2	2	3
1038	21	1	4	Werkstudent Antriebsforschung	19	22	7	7	5	5	6	5	7	6	4	5	4	4	6	4	6	6	7	7	7	7	7	7	6	7	5	5	6	5	5	7	6	5	6
1040	25	1	4	Projektkoordination	12	12	5	6	4	5	4	5	5	6	1	4	5	4	1	3	3	4	6	5	6	5	4	4	5	6	6	4	5	4	5	5	6	5	6
1042	24	1	4	Entwicklungsingenieur	9	40	6	6	6	6	6	6	6	6	6	6	6	6	6	6	6	6	5	6	5	6	5	4	5	6	6	5	5	6	6	6	5	6	4
1043	24	1	4	Werkstudent	6	20	5	5	6	5	6	6	6	6	3	3	2	2	2	2	5	4	6	6	6	6	6	4	6	6	6	4	4	4	6	2	2	5	3
1044	23	1	7	Werksstudent	4	20	2	2	2	1	3	2	2	2	3	2	5	5	1	1	4	1	2	5	5	5	5	7	5	5	4	5	5	6	6	5	7	7	7
1047	22	2	9	Werkstudentin Interne Kommunikation	10	18	3	4	4	2	3	3	2	3	1	1	3	1	1	2	4	4	4	5	4	6	5	6	6	6	5	4	4	4	4	5	5	5	5
1048	26	1	10	Soldat	56	41	3	3	4	3	5	4	3	5	6	3	5	5	6	4	3	4	4	3	5	3	4	5	2	5	4	4	5	5	6	5	6	5	5
1054	25	1	8	Studentischer Tutor	42	15	6	7	5	6	4	5	7	6	2	6	2	2	1	1	2	3	6	7	7	6	6	7	4	7	6	3	4	2	3	6	5	4	5
1062	26	1	8	Psychologe	24	10	6	5	5	4	4	4	5	4	1	3	2	1	1	1	2	1	6	6	6	6	6	6	7	6	5	2	1	1	2	1	3	2	3
1063	25	1	3	Architekt	13	40	5	5	5	4	6	5	6	6	1	1	6	1	1	2	6	4	6	5	6	5	6	6	5	6	6	3	4	3	5	6	5	4	5
1068	25	2	9	Werbekonzeption	24	50	7	6	6	6	6	7	7	7	2	2	2	1	4	2	7	2	6	6	7	6	6	5	6	6	7	3	5	4	4	4	4	4	5
1069	25	2	8	Erzieherin	30	40	6	6	5	5	7	7	6	6	4	6	7	5	5	4	7	4	7	6	6	6	7	6	7	6	6	6	7	5	6	4	5	5	5
1076	23	2	6	Bürofachangestellte	79	40	3	4	4	3	3	3	5	2	1	3	4	4	4	4	5	4	4	4	4	4	3	4	5	4	5	5	5	4	4	5	3	5	5
1088	24	2	6	Service im Restaurant	12	20	5	4	4	5	4	4	6	4	1	1	3	1	1	1	2	2	5	6	6	6	6	7	5	6	5	2	1	1	1	2	1	2	2
1089	25	2	6	Eventmanagerin	27	50	5	5	4	4	5	6	5	6	4	7	7	7	7	6	7	7	6	6	5	5	5	6	7	7	5	4	4	2	4	7	4	5	4
1090	25	2	9	Praktikant / HR	15	40	5	4	3	2	3	3	6	4	2	3	1	1	5	1	1	2	6	5	5	5	4	5	2	5	6	3	2	3	2	3	3	2	3
1093	23	2	6	Verkäuferin	6	12	3	3	4	2	3	4	2	2	3	2	5	4	2	5	7	6	5	6	6	6	4	4	6	4	7	5	4	4	5	5	4	5	6
1095	29	1	7	Unternehmensprüfung	6	20	6	5	4	4	3	5	4	5	5	5	3	5	6	5	3	5	5	5	6	6	5	6	7	6	6	4	4	3	4	5	4	3	4
1096	25	2	6	Verkäufer	48	20	4	4	4	3	4	5	4	5	2	1	1	1	1	1	2	2	3	3	2	2	3	3	1	2	2	2	2	2	3	1	2	2	1
1097	28	1	5	Polizist	58	42	2	5	1	2	2	2	2	2	3	2	5	1	1	2	5	3	5	2	5	3	3	3	3	3	2	5	3	5	5	3	5	5	3
1099	27	1	6	Datenbanken	7	40	5	3	4	3	3	4	4	3	6	3	5	5	1	7	7	5	3	4	5	4	5	5	7	4	5	5	4	4	6	6	2	7	3
1104	24	1	9	Fußballer	9	10	7	7	6	5	7	6	6	6	4	2	1	4	1	1	1	4	6	6	7	6	7	7	7	7	7	5	2	4	4	2	2	6	6
1107	24	2	9	TV Redakteurin	14	50	3	3	2	1	4	3	2	3	1	5	4	1	1	1	4	1	3	4	3	6	4	4	5	4	4	5	4	4	5	5	2	5	5
1111	26	1	6	Kaufmann im Einzelhandel	75	38	7	6	6	6	5	6	7	7	4	7	7	6	7	6	7	7	7	6	7	7	6	7	3	5	5	5	5	5	7	6	2	4	6
1117	26	1	6	stellvertretender Studioleiter im Fitnessstudio	30	40	6	5	6	5	6	6	5	5	4	3	5	5	4	3	4	5	5	5	5	6	6	6	4	5	6	4	4	4	4	5	5	4	5
1131	26	2	7	Sachbearbeitung Personalmanagement	36	43	3	3	2	2	1	3	2	1	1	4	3	3	1	1	3	1	5	4	4	6	5	3	2	3	2	3	2	2	4	1	2	2	3
1132	25	2	8	Referendariat Lehramt	13	35	6	6	4	4	4	4	6	5	4	4	6	7	4	2	6	6	6	6	6	6	5	5	4	5	5	5	3	4	6	5	5	6	6
1133	24	2	8	Bildungsreferentin	15	40	6	7	5	6	4	5	4	7	5	7	5	5	6	3	4	4	6	6	6	7	5	6	6	6	6	5	4	3	5	4	5	5	5
1136	26	2	7	Buchhaltung	6	10	5	5	5	1	1	1	1	1	1	1	1	1	1	1	1	1	2	2	2	3	2	2	5	2	2	2	2	2	5	2	2	2	2
1138	33	1	5	Verkehrsingenieur	40	40	6	6	4	5	6	5	6	5	4	3	2	3	3	2	2	3	6	6	5	6	5	6	5	6	6	3	2	3	3	2	4	2	3
1146	34	2	7	Buchhalterin	15	5	3	4	4	2	1	4	1	4	1	1	6	3	1	1	4	1	4	5	5	3	2	2	1	5	5	3	1	1	2	1	1	3	4
1153	30	2	7	Projektassistenz	20	40	2	2	2	2	1	2	2	2	4	4	4	4	2	2	2	2	4	4	4	4	4	4	4	4	3	4	2	2	4	4	3	3	5
1154	54	1	2	Geschäftsführer	216	50	7	7	6	7	7	7	7	7	7	6	7	6	6	5	7	7	7	7	7	7	7	7	5	7	4	3	3	3	6	1	1	4	4
1155	31	2	8	Ergotherapeutin	48	30	5	5	6	4	6	6	5	6	2	3	4	4	3	2	4	4	7	7	6	7	5	5	6	6	6	5	5	4	5	4	5	4	5
1159	51	1	3	Dipl.-Ing für Gebäudetechnik	198	42	6	6	5	5	5	6	6	6	2	2	2	1	2	2	3	2	6	6	6	6	6	6	5	6	6	3	2	2	4	1	2	2	3
1167	35	1	5	Buchhalter und Controller	72	41	6	5	5	4	5	5	5	5	2	2	2	2	2	2	2	2	6	6	6	5	5	5	5	6	6	5	5	4	5	1	5	5	5
1174	21	1	8	Studentische Hilfskraft in einer psychiatrischen Praxis	24	16	5	5	4	4	6	7	4	5	2	5	4	3	3	2	4	4	7	7	6	6	6	7	7	7	6	3	4	4	3	4	4	3	3
1176	27	2	8	Erzieherin Krippe	3	37	5	5	4	4	3	4	3	4	2	2	5	2	4	3	5	2	4	5	4	5	5	5	5	5	5	4	5	5	6	4	5	5	5
1177	25	1	4	Laborhilfe	24	10	5	6	5	4	6	5	7	6	2	6	5	4	1	4	3	3	5	5	6	6	5	5	3	5	4	4	2	3	4	3	4	5	5
1188	26	1	2	Industriemechaniker	29	40	5	4	5	3	5	4	4	3	3	6	6	6	5	3	7	7	5	7	6	7	7	7	5	7	7	4	6	3	4	7	7	4	7
1191	21	2	9	Werkstudent	14	20	6	7	6	5	6	7	6	6	4	4	5	6	3	2	5	3	6	6	7	6	6	7	5	6	6	5	6	4	6	4	5	6	6
1193	33	1	4	GIS Administration	17	40	6	5	5	6	5	5	6	4	3	5	2	2	3	1	2	2	5	5	6	5	6	5	4	6	4	3	3	2	4	5	5	3	4
1203	34	2	8	Ärztin	24	25	3	2	4	2	3	3	2	3	1	3	4	4	3	4	4	3	5	5	6	6	6	6	5	6	5	5	3	5	4	3	3	5	4
1206	26	2	8	Sozialarbeiterin in einer TWG für essgestörte Frauen	30	35	6	6	5	5	5	5	5	5	2	4	6	5	5	2	3	2	6	5	7	5	7	6	5	7	4	4	4	4	6	5	4	5	5
1207	47	2	8	Psychologische und psychotherapeutische Beratung	84	25	7	7	6	5	6	6	5	7	6	6	2	3	4	2	3	2	7	6	7	5	7	6	7	7	5	3	4	3	5	4	4	4	5
1220	52	1	3	Planung Haustechnik	97	42	4	5	4	4	5	5	5	5	2	2	2	3	1	1	2	2	5	5	5	6	5	5	5	5	5	3	3	2	4	2	2	3	3
1221	31	2	6	Büro und Rezeption Hotel	48	38	1	1	1	1	1	1	1	1	1	1	3	2	1	3	5	7	2	4	2	4	4	4	5	1	5	2	2	2	2	1	1	1	3
1233	24	1	8	Personaltrainer	12	18	7	7	7	4	7	7	7	7	1	4	4	1	1	1	4	2	7	7	7	7	7	7	4	7	7	1	4	1	4	1	4	1	1
1241	26	2	6	Immobiliekauffrau / Bereich Vermietung	13	45	7	6	6	7	6	6	7	7	7	7	7	6	6	5	4	4	7	7	7	7	7	7	7	7	7	6	6	7	6	5	5	5	5
1242	46	1	8	Sozialarbeiter	204	30	7	7	5	5	5	5	6	6	1	1	1	1	1	1	1	1	6	6	7	6	7	7	6	7	6	3	2	2	2	1	1	1	2
1248	19	1	6	Kaufmann im Einzelhandel	36	40	6	6	5	7	6	6	5	7	7	5	6	6	4	4	6	6	6	4	5	3	6	6	3	5	4	6	5	5	7	6	7	7	7
1253	49	2	8	Krankenschwester	360	40	4	4	3	3	3	2	2	2	4	3	2	4	4	2	2	2	5	6	6	7	7	7	7	7	7	4	5	5	7	5	7	6	7
1255	22	1	8	Klettertrainer	18	12	6	6	6	4	6	7	7	7	5	5	2	3	2	2	2	3	7	7	7	7	7	7	6	7	7	4	3	3	3	3	3	3	4
1260	31	2	9	Archäologin	77	20	2	2	2	2	3	3	4	3	1	4	5	3	2	2	5	2	2	3	3	4	3	2	3	4	3	3	4	3	2	1	2	3	3
1265	20	2	6	Aushilfe Café, Hostess auf messen	18	6	4	4	3	3	4	4	3	4	2	2	5	2	2	4	5	4	2	4	5	4	4	5	6	5	5	5	5	4	6	4	4	5	5
1266	35	2	8	Krankenschwester/Erzieherin in der Flüchtlingshilfe	15	39	7	7	7	7	7	7	7	7	5	7	7	7	6	6	6	6	6	7	7	7	7	7	7	7	5	5	6	5	7	6	6	6	6
1273	46	2	6	Verkäuferin	31	26	1	2	2	2	2	2	2	2	1	1	7	2	2	3	6	7	2	2	3	3	2	3	2	3	3	5	5	4	5	1	4	4	4
1275	36	2	8	Pflegedienstleitung	36	49	6	6	6	6	6	6	6	6	6	6	6	6	6	4	6	4	6	6	6	6	6	6	6	6	6	3	2	6	6	6	6	6	4
1276	38	2	8	Erzieher	180	40	6	6	6	6	7	7	7	7	6	6	6	6	6	6	6	6	7	7	7	7	6	6	7	7	7	7	7	7	6	6	6	5	6
1283	53	2	8	Sonderpädagogin	360	38	6	6	5	5	3	4	4	4	6	6	6	4	5	1	2	2	7	6	7	6	7	6	4	6	5	4	4	4	5	5	2	3	6
1286	46	2	8	Rettungssanitäter	5	15	6	6	6	7	6	6	7	7	5	6	7	6	1	1	6	2	6	5	6	6	6	6	4	6	5	3	5	2	4	1	4	5	3
1290	25	2	8	Psychologin in Forschung und Entwicklung	24	20	7	6	7	6	7	6	7	7	2	5	3	2	6	2	2	3	6	7	7	6	6	5	6	5	6	3	3	4	5	5	3	3	3
1300	36	2	6	Bürokauffrau, Mediengestalterin, Verkauf, Vermietung	240	50	6	6	6	6	6	6	6	7	2	5	6	6	1	1	7	5	7	7	7	7	7	7	4	7	5	4	4	3	7	1	4	5	4
1332	37	2	8	Auskunftsassistentin	19	30	4	3	3	3	3	3	3	3	1	1	2	2	1	1	1	1	7	7	7	7	6	6	6	6	7	2	5	5	3	2	1	1	2
1335	43	1	8	Pflegehelfer	104	28	7	7	6	7	7	6	6	6	5	5	4	5	5	4	4	3	7	6	6	6	7	7	7	7	7	5	5	5	5	5	4	5	4
1348	33	2	6	Kauffrau im Einzelhandel	18	54	2	2	3	2	2	3	1	3	3	1	5	3	2	1	5	4	3	2	2	3	2	2	3	3	3	3	5	2	3	1	2	2	2
1350	27	1	2	Werkstudent für Energiemanagement / Fertigungscontrolling	12	20	5	6	5	4	4	5	6	5	2	2	1	1	1	1	1	1	5	5	6	6	6	6	4	6	4	4	4	4	4	6	4	4	4
1359	57	2	8	Altenpflege	10	35	5	6	6	6	6	6	6	6	2	2	2	2	1	3	2	1	7	7	6	3	2	3	1	7	7	7	6	6	6	4	2	5	6
1362	38	2	8	Pflegehelferin	200	30	6	6	6	6	6	6	6	6	6	6	6	6	6	6	6	6	6	6	6	6	6	6	6	6	6	6	6	6	6	6	6	6	6
1381	49	2	6	Bezirksleitung Vertrieb	29	8	5	5	3	5	4	6	4	6	3	4	4	4	3	3	4	4	4	5	5	5	5	6	4	5	5	3	4	2	3	3	4	3	4
1383	30	2	8	Lehrerin	27	40	4	3	3	3	2	4	3	3	1	2	3	2	2	3	2	1	5	3	6	3	5	5	6	5	5	3	2	2	3	5	2	2	3
1418	54	2	6	Kaufmännische Angestellte	111	38	6	6	5	5	4	6	6	6	4	6	6	7	6	1	6	6	6	7	7	7	6	6	6	6	6	1	1	1	1	5	6	6	5
1427	31	2	3	Architektin	12	45	5	4	3	3	3	4	2	3	1	2	4	3	3	2	2	3	5	4	5	4	4	4	3	4	5	2	3	3	3	2	2	2	4
1432	25	1	9	Recruiting	7	40	4	4	4	3	4	4	4	4	1	1	1	1	1	1	2	1	5	6	5	6	6	6	6	6	4	2	2	2	3	4	4	3	4
1436	25	1	4	Softwaretest	15	15	5	3	2	2	2	2	2	2	2	2	2	2	2	2	4	2	2	3	2	2	5	3	3	3	3	6	3	4	5	3	5	4	4
1438	34	2	8	Krankenschwester	183	35	6	6	6	5	5	6	6	6	4	4	6	4	6	4	4	6	7	6	6	6	6	5	6	6	6	4	5	4	4	4	4	4	4
1442	24	2	6	Kauffrau im Einzelhandel	72	36	4	4	3	2	2	2	1	2	1	1	1	1	1	1	1	1	2	3	3	3	3	3	6	4	4	3	2	1	3	1	3	3	3
1453	54	2	9	Redakteurin	247	30	5	5	5	5	5	5	5	5	1	1	4	1	1	1	4	5	6	7	7	7	7	7	6	7	7	2	1	2	6	1	4	6	5
1477	50	2	5	Personalmitarbeiterin	71	38	6	6	5	5	4	5	4	5	5	4	4	4	5	3	4	3	6	5	6	4	5	5	4	6	5	4	4	4	4	4	5	4	4
1495	25	2	8	Fitnesstrainerin	12	20	6	6	5	5	6	6	6	6	4	4	2	2	4	3	2	4	5	6	6	6	6	6	7	6	6	3	2	2	3	2	2	3	2
1512	21	2	9	studentische Hilfskraft	4	10	7	7	7	6	7	7	7	7	5	7	5	5	6	2	5	7	6	6	7	6	7	7	7	4	7	3	3	5	5	4	5	3	4
1522	22	1	10	Offizier	40	50	5	6	4	3	5	6	6	4	1	2	7	2	7	2	7	3	6	5	6	6	6	7	7	6	5	3	4	3	3	2	2	4	5
1530	23	1	10	Offizier	45	40	3	2	1	1	2	3	1	3	2	4	6	4	6	4	7	4	5	5	4	6	5	6	7	5	6	3	4	3	4	4	5	3	4
1531	35	1	5	Paketzusteller	30	39	6	5	5	6	6	6	4	6	4	5	5	5	5	4	4	5	5	5	5	5	5	5	5	4	5	6	6	6	4	4	6	7	5
1535	20	1	10	Soldat	20	41	4	4	2	2	2	5	2	4	5	5	6	5	7	4	5	2	4	3	4	4	4	5	5	4	5	5	3	5	5	3	4	5	3
1536	23	1	10	Offizier im Truppendienst Marine / Student	44	40	5	6	6	5	4	5	6	4	5	7	6	6	7	5	4	4	5	5	6	6	7	5	3	5	4	3	3	3	4	2	4	4	5
1542	25	1	10	Offizier und Student der Bildungs- und Erziehungswissenschaften	77	41	6	6	5	2	5	4	2	5	3	3	2	4	2	2	7	2	7	7	7	7	7	7	6	7	7	5	2	4	6	1	4	6	7
1544	23	1	10	Soldat	32	40	3	3	5	4	5	4	5	4	3	4	4	5	5	2	4	6	5	7	5	7	6	5	5	5	5	6	5	6	6	7	6	6	6
1549	23	2	10	Soldat	44	41	3	4	4	4	5	4	4	5	2	3	5	5	5	3	5	2	5	5	4	5	4	4	5	4	5	6	5	5	5	6	6	5	6
1552	29	2	4	Datenanalyst	24	38	5	5	5	4	4	4	5	5	3	5	5	5	5	5	6	4	5	5	5	5	4	4	3	5	5	5	5	4	5	3	3	4	5
1553	24	1	10	Marine Offz	56	48	6	5	5	5	5	6	5	5	6	5	6	6	6	6	5	5	7	4	5	5	5	7	6	6	6	5	5	5	5	4	5	5	5
1556	21	1	10	Offizier im Studium (Psychologie), danach Ausbildung zum mil. Air Traffic Controller	32	41	6	6	5	5	4	5	3	4	5	3	5	2	6	3	3	7	6	5	7	6	6	6	7	6	7	4	3	4	4	6	4	4	5
1557	24	1	10	Soldat auf Zeit in der Offizierslaufbahn	45	41	4	5	4	3	5	4	4	5	6	4	5	6	6	4	5	5	5	5	6	5	6	5	5	5	6	3	4	4	4	4	5	4	5
1558	25	1	10	BWL Student	6	25	6	4	4	3	4	5	3	4	7	6	6	6	6	5	5	6	5	6	6	6	5	5	4	5	5	3	3	3	4	1	3	3	3
1563	26	1	10	Offizier der Heeresaufklärungstruppe Fähigkeit Fernspäh	81	50	6	6	3	5	2	6	4	4	7	4	4	4	6	5	2	3	7	7	6	7	7	7	7	6	7	6	5	4	6	7	7	7	7
1564	23	1	10	Offizier	21	41	6	7	7	5	6	7	5	7	6	6	6	5	6	4	6	6	6	5	6	5	5	5	6	6	5	5	6	5	6	6	6	5	5
1565	25	1	10	Offizier	60	41	5	5	5	5	5	5	5	5	6	4	6	5	7	6	4	6	5	6	6	6	5	5	6	5	5	5	6	4	5	4	5	5	4
1570	26	1	8	Coach	36	45	6	6	6	4	6	6	6	6	7	5	4	4	2	3	4	3	7	6	6	6	6	7	5	5	7	6	5	5	7	4	6	7	7
1577	27	1	5	Student	26	20	5	5	6	5	6	6	5	6	2	5	5	6	4	4	5	4	6	6	6	6	7	7	6	7	6	6	6	4	5	3	3	5	6
1582	24	1	10	Student und Offizieranwärter bei der Bw	30	25	4	5	2	1	3	4	4	4	5	5	5	4	2	3	5	3	5	3	6	5	4	4	5	4	5	2	3	3	5	2	4	4	5
1585	32	2	5	Disposition	144	42	6	4	7	4	7	5	4	6	1	1	2	1	1	1	2	2	6	6	7	6	7	7	7	6	6	3	3	3	1	2	1	1	1
1588	25	2	9	Produktionskoordination	11	50	7	6	7	7	7	7	6	7	3	4	4	6	3	3	4	6	6	7	7	7	7	7	7	7	7	6	5	5	5	7	5	6	7
1592	20	1	10	Offizieranwärter im MilNWLw	17	42	7	7	7	5	5	7	7	5	4	4	4	2	3	2	3	4	7	7	6	7	7	6	6	6	7	3	3	3	4	3	4	2	4
1596	26	2	10	Student	39	60	7	7	5	4	7	7	6	7	5	4	4	5	5	3	6	6	6	6	7	7	5	7	4	6	4	6	7	6	7	6	7	7	7
1603	20	2	8	Physiotherapeutin	6	35	7	6	5	5	6	7	6	6	6	6	7	5	5	3	5	6	6	6	7	5	5	6	6	6	5	5	5	5	6	6	6	5	5
1612	19	2	10	Offizier	20	41	5	4	4	4	5	3	4	5	6	5	4	3	5	5	5	4	5	5	6	5	5	5	4	5	5	4	3	3	3	4	3	3	4
1614	21	2	10	Offizier	27	41	5	5	7	6	5	7	6	7	6	6	7	4	5	5	7	2	7	7	7	7	7	7	7	7	7	3	5	5	4	7	3	4	7
1654	31	1	6	Call Center Agent	15	30	7	7	7	7	7	7	6	7	4	4	4	4	4	4	4	4	7	6	7	7	7	7	6	7	7	6	6	6	6	1	5	6	6
1661	24	2	8	studentische Hilfskraft	15	10	2	2	2	2	2	2	2	3	2	3	2	1	1	1	1	2	3	2	4	2	3	3	2	3	2	2	2	2	3	4	2	3	3
1676	42	2	8	Altenpflege	84	35	4	1	6	3	3	5	4	3	2	2	3	3	2	4	4	2	5	5	4	5	5	5	5	5	6	5	5	5	5	4	5	6	5
1682	46	2	8	Physiotherapeut	234	38	5	5	2	2	2	3	3	5	1	2	1	1	1	2	2	2	6	5	5	5	5	3	3	5	6	2	2	2	2	3	2	2	2
1684	22	2	10	Soldat (Offizieranwärter im Studium)	20	41	4	4	3	3	3	4	4	3	4	3	6	4	3	3	6	4	4	5	4	5	4	5	4	4	3	5	4	5	3	3	3	4	5
1689	25	2	9	Werkstudentin im Online Marketing	18	18	4	4	4	3	4	5	5	5	5	4	2	2	3	2	2	4	6	5	6	5	4	5	4	5	3	4	3	3	5	2	5	4	5
1699	21	2	10	Studium Psychologie	12	15	4	2	2	2	2	2	2	2	7	2	7	7	5	5	6	7	5	3	4	2	7	7	6	3	4	2	3	3	3	4	6	4	1
1717	24	1	10	Offizier	30	42	6	6	5	4	5	5	5	5	6	4	6	5	6	6	7	6	6	7	6	5	5	5	4	5	5	5	5	3	6	5	3	4	7
1726	22	1	10	Truppenoffizier des Deutschen Heeres	48	41	7	7	7	7	7	7	7	7	7	7	7	7	7	5	7	7	7	7	7	7	7	7	7	7	7	5	5	5	6	7	7	5	4
1728	29	2	6	Kommissioniererin	23	20	5	2	3	1	2	3	3	3	1	1	3	1	1	1	4	1	4	2	2	2	3	4	3	3	3	4	6	4	6	6	6	4	5
1729	21	2	10	Heeres Offizieranwärter	20	41	6	5	6	4	3	5	4	6	4	6	7	6	7	6	7	6	6	5	5	5	5	5	6	5	4	6	6	5	5	5	6	5	6
1733	24	1	10	Soldat	56	42	6	6	5	6	5	6	5	6	5	5	7	6	7	1	7	7	7	6	6	6	7	7	6	7	7	7	6	6	7	6	6	7	7
1735	23	2	8	Studentin, Aushilfe in einer Kita, selbstständige Babysitterin	90	15	6	6	5	4	4	5	6	6	2	5	3	2	4	3	5	2	6	6	7	6	7	7	5	6	4	4	4	3	6	4	4	6	5
1744	19	2	7	Bürokauffrau	9	38	3	2	1	2	5	5	4	4	7	6	6	6	7	6	6	7	5	4	4	6	5	5	4	6	5	6	5	5	5	5	2	5	5
1747	25	2	8	Sozialversicherungsfachangestellte	32	39	5	3	4	2	2	5	4	2	6	4	5	5	6	3	6	5	6	6	5	5	2	3	7	5	6	4	3	3	4	3	4	5	6
1750	26	1	8	Rettungsdienst	54	44	5	2	5	3	4	4	5	4	2	4	2	3	4	4	6	2	7	6	7	5	4	7	6	7	5	4	5	4	6	7	4	5	6
1751	47	1	9	Musiker, Rundfunk-Produzent	240	35	6	6	6	5	6	6	6	6	5	5	4	4	5	4	5	4	5	5	6	5	7	6	6	7	7	4	4	4	5	4	4	5	4
1753	28	2	7	Werkstudentin SAP Projektmanagement	9	20	5	5	6	5	5	6	6	6	4	1	1	4	4	3	4	3	6	7	7	7	5	5	5	5	6	4	4	3	4	4	5	3	3
1754	25	1	2	Quality Technician	11	44	5	5	5	4	4	5	6	5	5	5	4	3	2	2	4	3	5	5	7	6	5	7	4	5	5	4	4	4	5	4	2	4	5
1759	22	2	10	Soldat	42	41	4	5	3	3	4	5	5	4	3	3	5	5	6	2	5	5	7	7	7	6	7	6	7	6	5	5	6	4	5	3	5	5	6
1763	23	2	6	Kauffrau im Einzelhandel	79	39	6	6	6	6	5	5	5	6	4	4	3	3	2	2	4	3	5	5	5	4	5	6	5	6	6	4	4	3	4	4	4	4	4
1764	38	2	6	Immobilienfachwirtin	45	40	5	4	4	2	5	5	6	4	1	2	1	1	1	1	3	3	6	6	7	7	6	5	6	6	6	2	2	1	2	1	3	3	2
1766	21	1	6	Firmenkundenberater	32	39	6	6	5	5	4	6	6	5	6	6	5	7	7	5	5	5	4	5	3	6	4	4	5	5	5	5	4	5	4	3	3	4	4
1778	26	1	2	informatik	25	16	4	4	4	3	6	4	3	4	1	6	2	1	1	1	1	1	6	6	4	7	5	2	3	5	5	6	4	2	5	1	2	2	4
1779	25	1	4	Informatiker (Softwareentwicklung)	26	40	6	7	6	5	4	6	5	5	4	3	5	3	2	2	4	4	7	7	7	7	6	5	4	6	5	6	7	6	5	4	6	5	7
1780	27	1	4	Masterand im Bereich Elektrotechnik	6	35	7	6	6	5	5	5	7	5	1	5	7	5	6	6	7	6	6	6	5	7	6	6	6	6	6	6	6	6	7	7	7	6	7
1785	25	1	9	Product Manager bei einer Plattenfirma	15	20	2	2	1	1	1	2	3	1	1	1	1	1	1	1	1	2	3	3	2	5	2	5	4	2	4	7	7	3	7	5	5	7	7
1799	26	1	4	Mathematiker	42	40	7	7	5	6	5	3	7	3	1	4	1	5	1	5	1	1	7	7	7	7	7	7	7	7	5	2	3	3	3	1	3	3	4
1803	26	1	4	Physiker	30	40	6	6	5	5	5	5	4	6	3	3	5	2	3	2	4	5	5	6	5	4	5	4	4	5	5	3	3	3	4	5	4	3	4
1820	49	2	7	Bürohilfe	16	6	5	4	4	3	3	2	3	4	1	1	2	2	1	1	4	3	4	6	4	4	4	6	5	5	5	4	4	3	4	3	2	2	3
1821	42	1	9	Mediengestalter	8	40	6	5	5	5	4	4	5	5	1	2	1	1	1	1	3	2	5	6	5	5	6	6	4	5	6	5	4	2	7	4	2	3	2
1822	22	2	10	Soldat auf Zeit	44	41	7	7	7	7	7	7	6	7	7	7	7	7	7	5	6	7	7	7	7	7	7	7	7	7	7	5	5	5	6	6	6	6	5
1823	40	2	6	Bürokauffrau	6	20	6	7	5	5	5	6	5	5	1	1	2	2	1	1	1	1	5	6	6	5	5	5	6	5	5	4	4	3	2	2	1	2	3
1824	39	1	6	Gastronom	16	70	7	7	5	5	5	5	5	5	1	6	7	6	1	4	5	5	6	6	6	5	6	6	5	5	6	5	4	6	6	6	5	5	5
1825	53	2	9	Sekretärin	144	35	5	2	6	2	6	5	3	5	2	2	3	2	2	2	3	2	6	6	6	6	6	6	5	7	5	6	6	5	5	1	2	4	7
1826	26	2	8	Lehrerin	3	40	6	5	5	5	4	5	4	4	2	3	2	1	5	2	4	6	4	3	6	4	3	5	3	4	3	3	3	4	5	4	4	5	5
1833	52	1	8	Pädagoge	66	50	6	6	6	6	5	6	6	5	1	1	1	1	1	1	1	2	7	7	7	7	7	7	7	7	6	5	4	2	5	1	4	4	4
