# Supplementary material for: Adaptation and validation of a German version of the Strengths Use and Deficit Correction (SUDCO) questionnaire
Source: PLoS One. 2021 Jan 7;16(1):e0245127. doi: 10.1371/journal.pone.0245127 (PMC7790259; doi:10.1371/journal.pone.0245127)
Supplement: S3 Dataset — (CSV) [file pone.0245127.s004.csv]

lfdn	external_lfdn	tester	dispcode	lastpage	quality	duration	v_39	v_40	v_41	v_42	v_43	v_44	v_1	v_2	v_3	v_4	v_5	v_6	v_7	v_8	v_9	v_10	v_11	v_12	v_13	v_14	v_15	v_16	v_17	v_18	v_19	v_20	v_21	v_22	v_23	v_24	v_25	v_26	v_27	v_28	v_29	v_30	v_31	v_32	v_33	browser	referer	device_type	participant_browser
4	0	0	31	4217779	-77	181	24	2	7	Unternehmensberaterin	6	40	6	7	7	6	7	7	7	7	4	7	6	5	5	5	6	6	7	7	7	7	7	7	7	7	6	5	5	4	6	7	7	5	7	Mozilla/5.0 (iPhone; CPU iPhone OS 10_2_1 like Mac OS X) AppleWebKit/602.4.6 (KHTML, like Gecko) Version/10.0 Mobile/14D27 Safari/602.1	https://m.facebook.com/	0	0
7	0	0	31	4217779	-77	357	24	2	4	Forschungstärigkeit	4	15	6	5	4	4	4	4	4	4	2	2	4	3	5	2	3	2	6	4	4	5	5	6	4	5	5	4	4	3	5	4	5	4	5	Mozilla/5.0 (iPhone; CPU iPhone OS 10_2_1 like Mac OS X) AppleWebKit/602.4.6 (KHTML, like Gecko) Mobile/14D27 [FBAN/FBIOS;FBAV/82.0.0.42.69;FBBV/51077300;FBRV/0;FBDV/iPhone9,3;FBMD/iPhone;FBSN/iOS;FBSV/10.2.1;FBSS/2;FBCR/o2-de;FBID/phone;FBLC/de_DE;FBOP/5]	http://m.facebook.com	0	0
8	0	0	31	4217779	-77	210	27	1	8	Sozialpädagoge	6	10	5	4	3	4	3	4	4	3	4	5	4	3	1	2	5	1	5	5	5	5	5	5	6	5	5	6	6	6	5	3	4	4	6	Mozilla/5.0 (Windows NT 6.1; WOW64) AppleWebKit/537.36 (KHTML, like Gecko) Chrome/56.0.2924.87 Safari/537.36	https://www.facebook.com/	0	0
10	0	0	31	4217779	-77	441	23	2	6	Groß & Aussenhandelskauffrau	30	45	6	5	4	4	5	5	6	6	2	3	5	4	2	3	6	6	6	7	7	6	6	6	5	6	4	4	5	3	4	6	5	6	6	Mozilla/5.0 (iPhone; CPU iPhone OS 10_2_1 like Mac OS X) AppleWebKit/602.4.6 (KHTML, like Gecko) Mobile/14D27 [FBAN/FBIOS;FBAV/82.0.0.42.69;FBBV/51077300;FBRV/0;FBDV/iPhone7,2;FBMD/iPhone;FBSN/iOS;FBSV/10.2.1;FBSS/2;FBCR/Vodafone.de;FBID/phone;FBLC/de_DE;FBOP/5]	http://m.facebook.com	0	0
14	0	0	31	4217779	-77	15345	26	2	8	Ärztin	8	50	6	5	2	3	6	3	2	5	5	2	7	2	4	4	7	4	6	5	7	6	4	4	6	6	7	6	6	5	6	4	5	5	5	Mozilla/5.0 (Linux; Android 5.1.1; D5503 Build/14.6.A.1.236; wv) AppleWebKit/537.36 (KHTML, like Gecko) Version/4.0 Chrome/56.0.2924.87 Mobile Safari/537.36 [FB_IAB/FB4A;FBAV/110.0.0.15.69;]	http://m.facebook.com/	0	0
15	0	0	31	4217779	-77	512	27	1	6	Kaufmann	21	10	4	5	2	3	3	2	3	3	1	2	2	2	1	2	1	2	4	4	4	5	4	3	6	4	4	3	3	3	6	2	3	3	4	Mozilla/5.0 (Windows NT 6.3; WOW64) AppleWebKit/537.36 (KHTML, like Gecko) Chrome/56.0.2924.87 Safari/537.36	https://www.facebook.com/	0	0
17	0	0	31	4217779	-77	205	29	1	9	Berater	18	20	5	5	4	5	4	6	5	5	2	3	3	2	3	3	3	3	6	5	5	5	5	6	6	5	6	4	2	3	2	2	5	2	5	Mozilla/5.0 (Macintosh; Intel Mac OS X 10_12_2) AppleWebKit/537.36 (KHTML, like Gecko) Chrome/56.0.2924.87 Safari/537.36	https://www.facebook.com/	0	0
19	0	0	31	4217779	-77	198	26	2	8	Lehrerin	19	25	6	7	6	6	5	7	6	6	4	5	5	5	5	5	6	6	6	6	5	6	7	7	7	7	7	4	4	4	6	7	5	6	7	Mozilla/5.0 (Windows NT 5.1; rv:51.0) Gecko/20100101 Firefox/51.0	https://www.facebook.com/	0	0
21	0	0	31	4217779	-77	281	53	1	7	Verwaltungsbeamter	408	16	2	2	2	2	2	2	2	2	1	1	3	4	4	3	4	4	4	4	3	5	3	4	5	5	4	3	4	3	4	3	3	3	4	Mozilla/5.0 (Windows NT 6.1; WOW64) AppleWebKit/537.36 (KHTML, like Gecko) Chrome/56.0.2924.87 Safari/537.36	https://www.facebook.com/	0	0
22	0	0	31	4217779	-77	324	26	1	7	Student	50	30	6	4	2	4	3	4	6	4	2	2	1	2	4	3	3	7	5	6	5	5	6	6	6	6	6	3	3	3	3	5	3	3	6	Mozilla/5.0 (Macintosh; Intel Mac OS X 10_12_3) AppleWebKit/537.36 (KHTML, like Gecko) Chrome/55.0.2883.95 Safari/537.36	https://www.facebook.com/	0	0
23	0	0	31	4217779	-77	613	22	1	4	studentische wissenschaftliche Hilfkraft	30	12	5	5	3	3	3	5	3	6	1	3	1	1	1	1	1	1	6	5	5	5	3	3	2	5	2	2	1	1	2	1	2	1	5	Mozilla/5.0 (Windows NT 6.1; WOW64; rv:51.0) Gecko/20100101 Firefox/51.0	https://www.facebook.com/	0	0
25	0	0	31	4217779	-77	508	32	1	4	Wissenschaftlicher Mitarbeiter und Promotionsstudent	61	45	5	5	3	3	3	3	5	3	5	5	2	3	1	2	2	3	3	4	4	4	4	4	4	4	4	3	3	3	3	3	3	3	3	Mozilla/5.0 (Windows NT 10.0; Win64; x64) AppleWebKit/537.36 (KHTML, like Gecko) Chrome/56.0.2924.87 Safari/537.36	-99	0	0
27	0	0	31	4217779	-77	594	25	2	8	Lehramt	6	10	5	6	5	5	5	5	6	6	3	5	4	2	3	2	3	2	7	7	6	7	7	7	7	6	6	2	2	2	3	4	2	2	5	Mozilla/5.0 (Macintosh; Intel Mac OS X 10_10_5) AppleWebKit/602.3.12 (KHTML, like Gecko) Version/10.0.2 Safari/602.3.12	-99	0	0
29	0	0	31	4217779	-77	283	25	1	8	studentische Hilfskraft Psychologie	14	10	4	4	3	2	3	3	3	3	2	2	1	1	1	2	1	1	4	5	5	6	5	6	5	3	3	2	2	2	3	1	1	1	2	Mozilla/5.0 (Macintosh; Intel Mac OS X 10_12_3) AppleWebKit/602.4.8 (KHTML, like Gecko) Version/10.0.3 Safari/602.4.8	-99	0	0
31	0	0	31	4217779	-77	549	31	2	1	Wissenschaftlicher Mitarbeiter Tierhaltung	6	30	7	7	6	6	6	6	6	6	4	5	6	4	4	3	7	5	7	6	6	7	6	6	7	6	6	5	5	5	5	6	5	6	5	Mozilla/5.0 (Linux; Android 7.0; F5321 Build/34.2.A.0.311; wv) AppleWebKit/537.36 (KHTML, like Gecko) Version/4.0 Chrome/56.0.2924.87 Mobile Safari/537.36 [FB_IAB/FB4A;FBAV/113.0.0.16.70;]	http://m.facebook.com/	0	0
35	0	0	31	4217779	-77	403	21	2	8	Medizinische Fachangestellte	13	40	6	5	5	4	5	4	5	5	1	2	1	1	2	1	1	1	4	4	4	5	4	4	5	4	5	4	4	4	4	5	4	4	4	Mozilla/5.0 (iPhone; CPU iPhone OS 10_2_1 like Mac OS X) AppleWebKit/602.4.6 (KHTML, like Gecko) Mobile/14D27 [FBAN/FBIOS;FBAV/79.0.0.44.69;FBBV/49363082;FBRV/0;FBDV/iPhone7,1;FBMD/iPhone;FBSN/iOS;FBSV/10.2.1;FBSS/3;FBCR/Telekom.de;FBID/phone;FBLC/de_DE;FBOP/5]	http://m.facebook.com	0	0
39	0	0	31	4217779	-77	241	25	2	8	Personalentwicklung	4	40	7	6	6	5	5	6	7	6	1	2	2	2	2	2	2	1	7	7	7	7	7	7	7	7	5	3	4	3	5	3	4	4	6	Mozilla/5.0 (Linux; Android 6.0.1; Nexus 5 Build/MOB30H; wv) AppleWebKit/537.36 (KHTML, like Gecko) Version/4.0 Chrome/56.0.2924.87 Mobile Safari/537.36 [FB_IAB/MESSENGER;FBAV/106.0.0.23.70;]	http://m.facebook.com/	0	0
41	0	0	31	4217779	-77	285	34	1	6	Geschäftsführer	50	30	5	6	5	5	6	6	6	6	2	5	2	1	2	1	2	3	5	6	6	5	5	6	6	6	5	2	2	1	2	2	2	1	3	Mozilla/5.0 (Macintosh; Intel Mac OS X 10_12_3) AppleWebKit/537.36 (KHTML, like Gecko) Chrome/56.0.2924.87 Safari/537.36	-99	0	0
42	0	0	31	4217779	-77	327	25	2	9	Studentische Hilfskraft	24	15	6	7	5	6	4	5	5	5	1	5	6	1	4	5	7	4	5	5	6	5	5	5	6	5	5	4	4	5	5	3	2	4	5	Mozilla/5.0 (iPhone; CPU iPhone OS 10_2_1 like Mac OS X) AppleWebKit/602.4.6 (KHTML, like Gecko) Mobile/14D27 [FBAN/MessengerForiOS;FBAV/107.0.0.36.69;FBBV/50978864;FBRV/0;FBDV/iPhone8,1;FBMD/iPhone;FBSN/iOS;FBSV/10.2.1;FBSS/2;FBCR/o2-de;FBID/phone;FBLC/de_DE;FBOP/5]	http://m.facebook.com	0	0
46	0	0	31	4217779	-77	512	29	2	8	Kinderschutzbeauftragte	5	39	5	5	4	3	4	4	4	4	3	3	1	1	1	1	2	3	5	5	6	7	6	6	7	6	6	3	3	3	3	5	3	3	5	Mozilla/5.0 (Windows NT 6.1; WOW64; rv:51.0) Gecko/20100101 Firefox/51.0	https://l.facebook.com/	0	0
48	0	0	31	4217779	-77	226	24	1	9	Consultant	14	40	4	3	3	3	2	4	4	4	3	5	5	5	5	4	4	4	2	2	2	2	2	2	5	2	2	5	5	5	5	4	4	4	4	Mozilla/5.0 (Windows NT 6.1; WOW64) AppleWebKit/537.36 (KHTML, like Gecko) Chrome/56.0.2924.87 Safari/537.36	https://www.facebook.com/	0	0
51	0	0	31	4217779	-77	256	53	2	8	Psychologin	126	40	6	5	5	4	4	5	6	5	3	3	4	5	4	2	4	4	6	5	5	6	5	6	6	6	5	4	5	4	5	4	4	4	4	Mozilla/5.0 (Windows NT 6.1; WOW64; Trident/7.0; rv:11.0) like Gecko	-99	0	0
54	0	0	31	4217779	-77	197	26	2	7	Sachbearbeiterin	6	41	4	4	2	2	2	3	5	4	1	1	5	1	4	1	5	2	4	5	3	4	3	4	6	4	5	3	2	2	3	1	2	2	5	Mozilla/5.0 (iPhone; CPU iPhone OS 10_2_1 like Mac OS X) AppleWebKit/602.4.6 (KHTML, like Gecko) Mobile/14D27 [FBAN/MessengerForiOS;FBAV/107.0.0.36.69;FBBV/50978864;FBRV/0;FBDV/iPhone8,4;FBMD/iPhone;FBSN/iOS;FBSV/10.2.1;FBSS/2;FBCR/Vodafone.de;FBID/phone;FBLC/de_DE;FBOP/5]	http://m.facebook.com	0	0
65	0	0	32	4217779	-77	-1	25	1	7	Personalentwicklung	6	20	4	5	4	2	4	4	5	4	1	2	2	1	2	1	2	2	5	5	6	6	5	5	6	5	4	3	3	3	3	4	4	2	4	Mozilla/5.0 (Macintosh; Intel Mac OS X 10_12_3) AppleWebKit/602.4.8 (KHTML, like Gecko) Version/10.0.3 Safari/602.4.8	https://www.linkedin.com/	0	0
66	0	0	31	4217779	-77	256	28	1	9	Marketing	10	20	4	2	2	1	1	3	4	2	1	2	5	4	3	4	2	4	3	3	3	4	2	4	6	4	6	4	4	5	5	5	5	4	5	Mozilla/5.0 (iPhone; CPU iPhone OS 10_2_1 like Mac OS X) AppleWebKit/602.4.6 (KHTML, like Gecko) Version/10.0 Mobile/14D27 Safari/602.1	-99	0	0
73	0	0	31	4217779	-77	357	24	2	8	Studentische Hilfskraft	6	10	5	4	4	2	3	3	5	2	2	4	3	2	1	2	4	3	4	3	5	4	4	5	3	4	2	3	3	3	5	2	1	3	4	Mozilla/5.0 (iPhone; CPU iPhone OS 10_2_1 like Mac OS X) AppleWebKit/602.4.6 (KHTML, like Gecko) Mobile/14D27 [FBAN/FBIOS;FBAV/82.0.0.42.69;FBBV/51077300;FBRV/0;FBDV/iPhone6,2;FBMD/iPhone;FBSN/iOS;FBSV/10.2.1;FBSS/2;FBCR/o2-de;FBID/phone;FBLC/de_DE;FBOP/5]	http://m.facebook.com	0	0
77	0	0	31	4217779	-77	477	21	2	6	Marketingassistentin	30	36	6	6	6	4	6	6	6	6	2	2	5	4	4	4	6	3	7	6	6	6	6	6	7	6	5	7	7	4	7	5	4	6	6	Mozilla/5.0 (Macintosh; Intel Mac OS X 10.10; rv:51.0) Gecko/20100101 Firefox/51.0	https://www.facebook.com/	0	0
83	0	0	31	4217779	-77	436	55	1	2	Technologe	40	55	5	6	5	5	5	6	6	5	6	5	4	5	6	4	4	6	6	6	6	6	6	6	5	5	5	4	4	3	5	5	4	4	5	Mozilla/5.0 (Windows NT 6.3; WOW64; rv:51.0) Gecko/20100101 Firefox/51.0	-99	0	0
89	0	0	31	4217779	-77	620	54	2	7	Verwaltungsmitarbeiter	120	25	7	7	6	7	7	7	7	4	4	4	4	7	3	4	4	4	7	5	6	6	6	6	5	7	5	4	4	4	5	2	3	3	4	Mozilla/5.0 (Windows NT 6.1; Win64; x64; rv:51.0) Gecko/20100101 Firefox/51.0	-99	0	0
92	0	0	31	4217779	-77	447	25	2	8	Sozialpädagoge	19	30	5	5	6	4	2	6	6	5	2	5	4	4	5	2	3	3	6	7	6	6	5	6	6	7	5	4	4	3	4	2	4	4	5	Mozilla/5.0 (iPhone; CPU iPhone OS 10_2_1 like Mac OS X) AppleWebKit/602.4.6 (KHTML, like Gecko) Mobile/14D27 [FBAN/FBIOS;FBAV/82.0.0.42.69;FBBV/51077300;FBRV/0;FBDV/iPhone7,2;FBMD/iPhone;FBSN/iOS;FBSV/10.2.1;FBSS/2;FBCR/o2-de;FBID/phone;FBLC/de_DE;FBOP/5]	http://m.facebook.com	0	0
94	0	0	31	4217779	-77	277	25	1	6	Abteilungsleiter im Einzelhandel	5	40	5	5	4	5	5	5	5	4	5	5	5	3	5	4	5	4	5	4	5	5	6	6	5	5	5	4	5	4	5	6	5	5	5	Mozilla/5.0 (Linux; Android 5.1.1; D5503 Build/14.6.A.1.236; wv) AppleWebKit/537.36 (KHTML, like Gecko) Version/4.0 Chrome/56.0.2924.87 Mobile Safari/537.36 [FB_IAB/FB4A;FBAV/111.0.0.18.69;]	http://m.facebook.com/	0	0
99	0	0	31	4217779	-77	452	29	2	9	Buchverkauf und Besucherbetreuung in einer Gedenkstätte/einem Museum	106	20	3	3	2	2	1	3	2	4	1	1	5	1	1	1	2	1	5	5	5	6	6	5	7	6	6	5	5	4	4	5	3	4	4	Mozilla/5.0 (iPhone; CPU iPhone OS 10_2_1 like Mac OS X) AppleWebKit/602.4.6 (KHTML, like Gecko) Mobile/14D27 [FBAN/FBIOS;FBAV/81.0.0.63.70;FBBV/50791291;FBRV/0;FBDV/iPhone8,4;FBMD/iPhone;FBSN/iOS;FBSV/10.2.1;FBSS/2;FBCR/o2-de;FBID/phone;FBLC/de_DE;FBOP/5]	http://m.facebook.com	0	0
100	0	0	31	4217779	-77	393	29	2	8	Facherzieherin für Integration	72	39	5	6	5	5	4	7	6	6	3	3	3	2	1	1	4	3	6	4	6	6	5	5	4	4	4	3	4	4	4	5	4	4	5	Mozilla/5.0 (Linux; Android 6.0.1; SM-G900F Build/MMB29M) AppleWebKit/537.36 (KHTML, like Gecko) Chrome/56.0.2924.87 Mobile Safari/537.36	https://m.facebook.com/	0	0
199	0	0	31	4217779	-77	364	41	1	6	Aussendienstmitarbeiter	233	41	5	5	4	3	2	3	2	3	1	1	1	1	1	1	2	2	5	5	5	5	5	5	5	5	5	3	3	2	3	2	2	3	3	Mozilla/5.0 (iPhone; CPU iPhone OS 10_2 like Mac OS X) AppleWebKit/602.3.12 (KHTML, like Gecko) Mobile/14C92 [FBAN/FBIOS;FBAV/81.0.0.63.70;FBBV/50791291;FBRV/0;FBDV/iPhone8,4;FBMD/iPhone;FBSN/iOS;FBSV/10.2;FBSS/2;FBCR/Vodafone.de;FBID/phone;FBLC/de_DE;FBOP/5]	http://m.facebook.com	0	0
206	0	0	31	4217779	-77	388	54	2	8	Lehrerin	385	45	7	7	6	4	3	7	5	7	1	1	1	1	1	1	1	1	7	7	7	7	7	7	7	7	7	4	4	3	4	2	2	5	6	Mozilla/5.0 (Windows NT 6.3; WOW64; rv:51.0) Gecko/20100101 Firefox/51.0	https://www.facebook.com/	0	0
212	0	0	31	4217779	-77	330	18	2	6	Automobilkauffrau	19	36	3	2	4	1	3	4	2	3	1	2	3	2	2	2	2	4	4	3	2	2	2	2	7	5	5	4	4	3	3	5	4	2	3	Mozilla/5.0 (Linux; Android 6.0; HUAWEI GRA-L09 Build/HUAWEIGRA-L09; wv) AppleWebKit/537.36 (KHTML, like Gecko) Version/4.0 Chrome/56.0.2924.87 Mobile Safari/537.36 [FB_IAB/FB4A;FBAV/113.0.0.16.70;]	http://m.facebook.com/	0	0
215	0	0	31	4217779	-77	210	26	2	9	Testentwicklung	6	16	5	5	6	4	3	5	4	4	1	5	5	1	5	1	1	4	6	6	4	4	4	5	6	5	5	3	5	4	5	4	5	5	4	Mozilla/5.0 (Linux; Android 6.0; HTC One_M8 Build/MRA58K; wv) AppleWebKit/537.36 (KHTML, like Gecko) Version/4.0 Chrome/55.0.2883.91 Mobile Safari/537.36 [FB_IAB/MESSENGER;FBAV/103.0.0.12.69;]	http://m.facebook.com/	0	0
221	0	0	31	4217779	-77	390	56	2	8	Lehrerin	391	50	2	2	2	2	2	2	2	2	1	1	5	1	1	4	6	4	5	4	4	5	5	5	5	5	5	4	2	2	3	2	2	3	5	Mozilla/5.0 (iPhone; CPU iPhone OS 7_1_2 like Mac OS X) AppleWebKit/537.51.2 (KHTML, like Gecko) Mobile/11D257	https://m.facebook.com/home.php	0	0
226	0	0	31	4217779	-77	275	20	2	6	Dienstleister, Touren-Anbieter, Dualer Student in Freizeitbetrieb	12	40	2	3	1	2	2	2	1	3	1	2	1	1	1	1	2	1	3	3	2	2	2	2	2	2	1	1	1	2	2	1	1	1	1	Mozilla/5.0 (Linux; Android 5.1.1; SAMSUNG SM-G531F Build/LMY48B) AppleWebKit/537.36 (KHTML, like Gecko) SamsungBrowser/3.3 Chrome/38.0.2125.102 Mobile Safari/537.36	https://m.facebook.com/	0	0
242	0	0	31	4217779	-77	502	25	2	7	Forschungsförderung	6	15	5	4	4	4	5	5	5	5	2	4	4	2	5	4	6	7	4	5	5	5	5	5	6	5	6	3	3	3	6	6	4	4	5	Mozilla/5.0 (iPhone; CPU iPhone OS 10_1_1 like Mac OS X) AppleWebKit/602.2.14 (KHTML, like Gecko) Mobile/14B100 [FBAN/FBIOS;FBAV/79.0.0.44.69;FBBV/49363082;FBRV/49841131;FBDV/iPhone6,1;FBMD/iPhone;FBSN/iOS;FBSV/10.1.1;FBSS/2;FBCR/o2-de;FBID/phone;FBLC/de_DE;FBOP/5]	http://m.facebook.com	0	0
245	0	0	31	4217779	-77	22538	24	2	6	Kundenbetreuer	5	30	5	5	5	5	5	5	5	5	5	5	5	5	5	5	5	5	7	7	7	7	7	7	7	7	7	7	7	7	7	7	7	7	7	Mozilla/5.0 (Windows NT 6.3; WOW64) AppleWebKit/537.36 (KHTML, like Gecko) Chrome/56.0.2924.87 Safari/537.36	https://www.facebook.com/	0	0
252	0	0	31	4217779	-77	283	40	2	8	Krankenschwester	189	30	7	7	5	6	5	6	5	7	5	5	6	6	3	5	5	4	5	6	7	6	7	7	6	6	5	4	4	4	5	4	5	4	5	Mozilla/5.0 (iPhone; CPU iPhone OS 10_2_1 like Mac OS X) AppleWebKit/602.4.6 (KHTML, like Gecko) Version/10.0 Mobile/14D27 Safari/602.1	https://m.facebook.com/	0	0
270	0	0	31	4217779	-77	204	25	2	6	Studium	30	36	5	4	4	4	4	4	4	4	2	2	4	2	2	1	1	2	4	6	4	5	4	6	6	6	6	5	6	5	6	6	6	6	6	Mozilla/5.0 (iPhone; CPU iPhone OS 10_2_1 like Mac OS X) AppleWebKit/602.4.6 (KHTML, like Gecko) Mobile/14D27 [FBAN/FBIOS;FBAV/82.0.0.42.69;FBBV/51077300;FBRV/0;FBDV/iPhone9,3;FBMD/iPhone;FBSN/iOS;FBSV/10.2.1;FBSS/2;FBCR/1&1;FBID/phone;FBLC/de_DE;FBOP/5]	http://m.facebook.com	0	0
273	0	0	31	4217779	-77	371	27	1	6	Barkeeper	52	25	4	3	4	2	2	3	3	3	1	1	1	1	1	1	1	3	3	3	3	3	3	2	2	3	3	2	2	1	2	1	1	1	4	Mozilla/5.0 (Windows NT 6.1; WOW64) AppleWebKit/537.36 (KHTML, like Gecko) Chrome/56.0.2924.87 Safari/537.36	https://www.facebook.com/	0	0
275	0	0	31	4217779	-77	434	22	2	8	Geundheits- und Krankenpflegerin	42	40	6	4	3	2	2	3	2	3	5	3	6	5	4	2	6	3	6	6	5	5	4	4	5	4	5	3	5	4	4	2	3	3	4	Mozilla/5.0 (Windows NT 6.1; rv:51.0) Gecko/20100101 Firefox/51.0	https://www.facebook.com/	0	0
278	0	0	31	4217779	-77	13320	32	2	6	Sales advisor	67	20	4	3	3	3	5	5	5	7	1	1	7	2	4	5	7	5	7	7	5	6	6	7	5	6	5	4	5	4	5	5	3	5	2	Mozilla/5.0 (Linux; Android 6.0.1; E5823 Build/32.2.A.0.305; wv) AppleWebKit/537.36 (KHTML, like Gecko) Version/4.0 Chrome/56.0.2924.87 Mobile Safari/537.36 [FB_IAB/FB4A;FBAV/113.0.0.16.70;]	http://m.facebook.com/	0	0
283	0	0	31	4217779	-77	570	31	1	6	Verkäufer im Einzelhandel	11	30	4	4	5	2	6	5	3	5	1	3	3	1	1	1	1	1	4	4	5	5	4	4	6	5	6	2	3	3	4	2	2	2	4	Mozilla/5.0 (Macintosh; Intel Mac OS X 10_12_3) AppleWebKit/537.36 (KHTML, like Gecko) Chrome/56.0.2924.87 Safari/537.36	https://www.facebook.com/	0	0
293	0	0	31	4217779	-77	5085	31	2	8	pädagogin	6	15	5	4	4	3	4	3	4	3	4	4	2	2	3	2	3	4	5	4	5	5	4	4	4	4	5	3	4	5	5	4	4	4	5	Mozilla/5.0 (Windows Phone 10.0; Android 6.0.1; Microsoft; Lumia 640 Dual SIM) AppleWebKit/537.36 (KHTML, like Gecko) Chrome/51.0.2704.79 Mobile Safari/537.36 Edge/14.14393	https://m.facebook.com/home.php	0	0
297	0	0	31	4217779	-77	353	19	2	7	Finanzwirt	7	40	3	3	2	2	2	2	2	3	5	2	5	3	4	3	5	4	5	5	4	5	4	4	6	5	4	5	5	4	5	6	6	5	6	Mozilla/5.0 (iPad; CPU OS 9_3_5 like Mac OS X) AppleWebKit/601.1.46 (KHTML, like Gecko) Mobile/13G36 [FBAN/FBIOS;FBAV/75.0.0.48.61;FBBV/45926345;FBRV/0;FBDV/iPad2,2;FBMD/iPad;FBSN/iPhone OS;FBSV/9.3.5;FBSS/1;FBCR/Telekom.de;FBID/tablet;FBLC/de_DE;FBOP/5]	http://m.facebook.com	0	0
302	0	0	31	4217779	-77	592	32	2	8	HeilerziehungspflegerIn	90	60	5	5	4	2	3	5	6	5	1	2	1	1	1	1	1	1	2	3	3	6	3	6	7	3	3	5	5	5	6	6	6	5	5	Mozilla/5.0 (Linux; Android 5.1.1; SM-G800F Build/LMY47X; wv) AppleWebKit/537.36 (KHTML, like Gecko) Version/4.0 Chrome/56.0.2924.87 Mobile Safari/537.36 [FB_IAB/FB4A;FBAV/113.0.0.16.70;]	http://m.facebook.com/	0	0
304	0	0	31	4217779	-77	237	23	1	6	Autonobilkaufmann	30	36	5	4	4	4	4	4	4	4	2	2	2	2	3	2	2	2	5	5	5	5	4	5	6	6	6	6	6	5	4	4	5	5	4	Mozilla/5.0 (iPhone; CPU iPhone OS 10_2_1 like Mac OS X) AppleWebKit/602.4.6 (KHTML, like Gecko) Mobile/14D27 [FBAN/FBIOS;FBAV/82.0.0.42.69;FBBV/51077300;FBRV/0;FBDV/iPhone9,3;FBMD/iPhone;FBSN/iOS;FBSV/10.2.1;FBSS/2;FBCR/o2-de;FBID/phone;FBLC/de_DE;FBOP/5]	http://m.facebook.com	0	0
309	0	0	31	4217779	-77	321	26	2	4	Studentische Hilfskraft Forschung	3	15	5	6	6	5	5	5	6	5	2	4	4	1	1	1	4	1	6	5	7	6	6	6	5	6	4	4	5	3	3	1	2	3	1	Mozilla/5.0 (Windows NT 10.0; WOW64; rv:51.0) Gecko/20100101 Firefox/51.0	https://www.facebook.com/	0	0
314	0	0	31	4217779	-77	385	26	2	8	Sozialversicherungsfachangestellte	65	45	4	2	2	2	2	3	2	3	3	3	2	2	4	3	3	4	5	5	3	4	4	4	4	5	5	5	4	4	5	7	5	4	5	Mozilla/5.0 (Linux; Android 6.0.1; SM-A310F Build/MMB29K; wv) AppleWebKit/537.36 (KHTML, like Gecko) Version/4.0 Chrome/55.0.2883.91 Mobile Safari/537.36 [FB_IAB/FB4A;FBAV/112.0.0.20.70;]	http://m.facebook.com/	0	0
315	0	0	31	4217779	-77	518	29	2	8	Zahnmedizinische Fachangestellte	60	40	6	5	5	4	5	5	4	7	3	4	3	3	1	1	5	1	4	5	5	6	6	4	6	6	7	4	5	4	4	4	4	4	4	Mozilla/5.0 (Linux; Android 6.0.1; SM-G930F Build/MMB29K; wv) AppleWebKit/537.36 (KHTML, like Gecko) Version/4.0 Chrome/56.0.2924.87 Mobile Safari/537.36 [FB_IAB/FB4A;FBAV/113.0.0.16.70;]	http://m.facebook.com/	0	0
319	0	0	31	4217779	-77	389	23	2	2	Fahrzeugsattler	1	40	7	5	7	5	6	6	6	7	3	6	3	6	3	2	2	2	7	7	5	6	4	4	6	4	5	4	3	2	5	5	2	3	6	Mozilla/5.0 (Linux; Android 6.0.1; SM-A310F Build/MMB29K; wv) AppleWebKit/537.36 (KHTML, like Gecko) Version/4.0 Chrome/56.0.2924.87 Mobile Safari/537.36 [FB_IAB/FB4A;FBAV/113.0.0.16.70;]	http://m.facebook.com/	0	0
321	0	0	31	4217779	-77	373	27	2	2	Chemielaborant	34	40	3	3	4	2	4	4	4	4	1	1	3	1	1	2	3	3	4	4	4	4	4	4	6	4	5	4	2	2	5	3	3	1	3	Mozilla/5.0 (iPhone; CPU iPhone OS 10_0_2 like Mac OS X) AppleWebKit/602.1.50 (KHTML, like Gecko) Mobile/14A456 [FBAN/FBIOS;FBAV/68.0.0.49.70;FBBV/41924288;FBRV/0;FBDV/iPhone8,4;FBMD/iPhone;FBSN/iOS;FBSV/10.0.2;FBSS/2;FBCR/Vodafone.de;FBID/phone;FBLC/de_DE;FBOP/5]	http://m.facebook.com	0	0
324	0	0	31	4217779	-77	448	42	1	6	Kfz-Werkstattmeister	276	39	5	4	3	3	3	3	5	3	1	2	3	1	1	1	3	1	5	5	5	5	3	4	3	4	4	2	1	1	3	1	1	1	3	Mozilla/5.0 (Linux; Android 6.0.1; SM-G800F Build/MMB29K; wv) AppleWebKit/537.36 (KHTML, like Gecko) Version/4.0 Chrome/56.0.2924.87 Mobile Safari/537.36 [FB_IAB/FB4A;FBAV/113.0.0.16.70;]	http://m.facebook.com/	0	0
333	0	0	32	4217779	-77	-1	27	1	8	Sozialpädagogik	25	33	4	4	2	3	2	3	3	3	2	1	3	2	2	2	3	2	4	5	4	5	4	4	5	5	4	3	2	2	3	2	2	3	3	Mozilla/5.0 (Windows NT 10.0; WOW64) AppleWebKit/537.36 (KHTML, like Gecko) Chrome/56.0.2924.87 Safari/537.36	https://www.facebook.com/	0	0
344	0	0	31	4217779	-77	142	24	1	6	Selbstständig Möbelbau	2	60	7	7	7	7	6	6	7	7	2	2	5	6	6	4	5	3	6	6	6	6	6	6	6	6	6	6	6	6	6	6	6	6	6	Mozilla/5.0 (Macintosh; Intel Mac OS X 10_12_3) AppleWebKit/537.36 (KHTML, like Gecko) Chrome/56.0.2924.87 Safari/537.36	https://l.facebook.com/	0	0
356	0	0	31	4217779	-77	259	21	2	8	Arbeitspsychologe	10	15	6	5	4	6	5	6	6	5	2	3	4	2	4	2	3	4	6	4	6	6	7	5	6	5	5	2	3	5	5	5	5	5	4	Mozilla/5.0 (Linux; Android 5.1.1; SM-G800F Build/LMY47X) AppleWebKit/537.36 (KHTML, like Gecko) Chrome/56.0.2924.87 Mobile Safari/537.36	https://m.facebook.com/	0	0
395	0	0	31	4217779	-77	454	55	1	6	barkeeper	264	10	3	2	1	1	1	4	3	2	1	1	5	1	1	1	1	1	6	5	7	7	7	7	4	7	5	6	5	4	7	1	3	6	7	Mozilla/5.0 (Windows NT 6.1; Win64; x64; rv:51.0) Gecko/20100101 Firefox/51.0	https://deref-web-02.de/mail/client/Rk5z8C77UjU/dereferrer/?redirectUrl=https%3A%2F%2Fww3.unipark.de%2Fuc%2Fstaerkennutzen%2F	0	0
396	0	0	31	4217779	-77	369	26	2	6	Inventory Control Supervisor	8	46	7	7	6	6	6	7	6	7	3	5	4	3	5	3	2	2	7	7	6	6	7	6	3	6	6	3	3	4	4	2	3	3	5	Mozilla/5.0 (Linux; Android 5.0.1; ALE-L21 Build/HuaweiALE-L21) AppleWebKit/537.36 (KHTML, like Gecko) Version/4.0 Chrome/37.0.0.0 Mobile Safari/537.36 [FB_IAB/FB4A;FBAV/106.0.0.26.68;]	http://m.facebook.com/	0	0
409	0	0	31	4217779	-77	265	27	2	6	SEO	36	43	7	7	6	6	6	6	5	7	5	5	4	4	5	4	4	4	6	6	7	7	6	7	6	7	5	4	3	3	4	6	6	5	5	Mozilla/5.0 (iPhone; CPU iPhone OS 10_2_1 like Mac OS X) AppleWebKit/602.4.6 (KHTML, like Gecko) Mobile/14D27 [FBAN/FBIOS;FBAV/82.0.0.42.69;FBBV/51077300;FBRV/0;FBDV/iPhone8,1;FBMD/iPhone;FBSN/iOS;FBSV/10.2.1;FBSS/2;FBCR/Telekom.de;FBID/phone;FBLC/de_DE;FBOP/5]	http://m.facebook.com	0	0
412	0	0	31	4217779	-77	393	21	2	9	Praktikantin Marketing & Sales	1	35	6	6	7	5	7	7	5	6	6	6	6	6	5	4	4	6	7	6	7	6	7	7	7	7	6	5	5	6	6	7	7	5	6	Mozilla/5.0 (Windows NT 10.0; WOW64) AppleWebKit/537.36 (KHTML, like Gecko) Chrome/56.0.2924.87 Safari/537.36	https://www.facebook.com/	0	0
414	0	0	31	4217779	-77	2816	25	1	4	Wissenschaftlicher Mitarbeiter	5	40	5	5	4	3	4	4	4	4	2	3	5	4	2	2	4	3	4	4	5	6	5	5	5	5	5	3	3	3	3	3	3	3	5	Mozilla/5.0 (Macintosh; Intel Mac OS X 10.12; rv:51.0) Gecko/20100101 Firefox/51.0	https://www.facebook.com/	0	0
416	0	0	31	4217779	-77	235	27	1	4	IT	50	40	6	5	4	2	2	2	4	2	3	2	2	3	4	2	2	2	5	4	4	5	4	5	5	4	5	5	4	2	2	1	2	2	1	Mozilla/5.0 (Linux; Android 6.0.1; ONE A2003 Build/MMB29M) AppleWebKit/537.36 (KHTML, like Gecko) Chrome/56.0.2924.87 Mobile Safari/537.36	https://m.facebook.com/	0	0
426	0	0	31	4217779	-77	224	29	2	1	Trainee	8	40	6	5	5	5	5	5	4	5	5	5	3	4	5	3	3	4	5	6	6	5	5	5	6	6	6	4	5	4	4	6	4	3	5	Mozilla/5.0 (iPhone; CPU iPhone OS 10_2_1 like Mac OS X) AppleWebKit/602.4.6 (KHTML, like Gecko) Mobile/14D27 [FBAN/FBIOS;FBAV/75.0.0.48.61;FBBV/45926345;FBRV/0;FBDV/iPhone9,3;FBMD/iPhone;FBSN/iOS;FBSV/10.2.1;FBSS/2;FBCR/Vodafone.de;FBID/phone;FBLC/de_DE;FBOP/5]	http://m.facebook.com	0	0
430	0	0	31	4217779	-77	372	23	2	8	Lehrerin	7	8	5	5	6	5	6	5	4	4	2	3	4	4	3	2	2	1	6	6	5	6	4	4	3	5	3	4	4	4	6	6	6	6	6	Mozilla/5.0 (Linux; Android 6.0; ALE-L21 Build/HuaweiALE-L21; wv) AppleWebKit/537.36 (KHTML, like Gecko) Version/4.0 Chrome/56.0.2924.87 Mobile Safari/537.36 [FB_IAB/FB4A;FBAV/114.0.0.20.70;]	http://m.facebook.com/	0	0
461	0	0	31	4217779	-77	368	25	2	8	Bezugstherapeutin in einer Suchtklinik	24	40	6	6	5	6	6	6	6	6	6	6	5	5	6	2	5	5	6	7	6	6	6	6	7	6	7	3	4	4	6	5	5	4	5	Mozilla/5.0 (Linux; Android 6.0.1; SM-G903F Build/MMB29K) AppleWebKit/537.36 (KHTML, like Gecko) Chrome/56.0.2924.87 Mobile Safari/537.36	-99	0	0
468	0	0	31	4217779	-77	1165	25	1	4	Studentische Hilfskraft	7	10	4	4	2	2	2	2	4	3	2	2	2	1	1	1	3	3	4	5	4	5	4	4	4	3	3	4	5	4	6	2	2	4	5	Mozilla/5.0 (Macintosh; Intel Mac OS X 10_11_6) AppleWebKit/537.36 (KHTML, like Gecko) Chrome/56.0.2924.87 Safari/537.36	-99	0	0
470	0	0	31	4217779	-77	765	29	2	7	Assistentin der Geschäftsleitung	6	40	6	6	7	7	6	6	7	7	3	6	5	6	1	2	6	6	3	3	4	3	3	3	1	3	5	1	3	1	6	6	1	3	6	Mozilla/5.0 (iPhone; CPU iPhone OS 10_2_1 like Mac OS X) AppleWebKit/602.4.6 (KHTML, like Gecko) Version/10.0 Mobile/14D27 Safari/602.1	https://m.facebook.com/	0	0
473	0	0	31	4217779	-77	1080	22	2	2	Verfahrensmechaniker	31	42	7	6	4	4	6	5	5	5	5	5	6	4	4	4	4	4	5	7	7	7	6	6	6	6	6	4	5	4	4	5	5	4	5	Mozilla/5.0 (iPhone; CPU iPhone OS 10_0_2 like Mac OS X) AppleWebKit/602.1.50 (KHTML, like Gecko) Mobile/14A456 [FBAN/FBIOS;FBAV/68.0.0.49.70;FBBV/41924288;FBRV/0;FBDV/iPhone8,1;FBMD/iPhone;FBSN/iOS;FBSV/10.0.2;FBSS/2;FBCR/E-Plus;FBID/phone;FBLC/de_DE;FBOP/5]	http://m.facebook.com	0	0
475	0	0	31	4217779	-77	310	50	1	4	Projektleiter, Technischer Berater	97	45	4	3	2	2	2	2	2	2	2	1	3	2	2	2	3	3	6	6	4	5	5	4	6	6	5	3	4	4	6	5	4	4	4	Mozilla/5.0 (Linux; Android 6.0.1; SM-T813 Build/MMB29M) AppleWebKit/537.36 (KHTML, like Gecko) Chrome/56.0.2924.87 Safari/537.36	android-app://com.linkedin.android	0	0
478	0	0	31	4217779	-77	2561	30	2	4	Wissenschaftliche Mitarbeiterin	48	40	3	3	4	3	3	3	3	3	1	1	1	1	1	1	5	2	5	6	6	6	6	5	5	6	5	4	4	4	4	4	3	3	4	Mozilla/5.0 (Linux; Android 6.0.1; SM-G800F Build/MMB29K; wv) AppleWebKit/537.36 (KHTML, like Gecko) Version/4.0 Chrome/56.0.2924.87 Mobile Safari/537.36 [FB_IAB/FB4A;FBAV/113.0.0.16.70;]	http://m.facebook.com/	0	0
519	0	0	31	4217779	-77	491	24	2	8	Studentische Mitarbeiterin/ Unterstützung der Lehre	3	10	5	4	4	4	4	4	4	5	1	1	1	1	1	1	2	2	5	5	5	5	4	4	5	4	5	2	4	2	4	2	2	2	4	Mozilla/5.0 (iPhone; CPU iPhone OS 10_2_1 like Mac OS X) AppleWebKit/602.4.6 (KHTML, like Gecko) Mobile/14D27 [FBAN/MessengerForiOS;FBAV/104.0.0.28.69;FBBV/49236804;FBRV/0;FBDV/iPhone5,2;FBMD/iPhone;FBSN/iOS;FBSV/10.2.1;FBSS/2;FBCR/E-Plus;FBID/phone;FBLC/en_GB;FBOP/5]	http://m.facebook.com	0	0
586	0	0	31	4217779	-77	245	20	2	9	Fotograf	39	42	7	6	5	2	7	7	7	7	6	4	1	1	4	1	4	1	7	7	7	7	7	7	6	7	7	7	7	7	7	5	7	4	6	Mozilla/5.0 (iPhone; CPU iPhone OS 10_2 like Mac OS X) AppleWebKit/602.3.12 (KHTML, like Gecko) Mobile/14C92 [FBAN/FBIOS;FBAV/82.0.0.42.69;FBBV/51077300;FBRV/51635441;FBDV/iPhone8,4;FBMD/iPhone;FBSN/iOS;FBSV/10.2;FBSS/2;FBCR/Vodafone.de;FBID/phone;FBLC/de_DE;FBOP/5]	http://m.facebook.com	0	0
594	0	0	31	4217779	-77	333	53	1	4	Betriebsrat	120	36	3	2	2	2	2	2	5	2	5	2	2	2	2	2	3	2	6	6	6	6	6	6	6	6	6	6	4	5	5	6	5	5	6	Mozilla/5.0 (Windows NT 6.1; WOW64; Trident/7.0; IAV/IE11; rv:11.0) like Gecko	-99	0	0
604	0	0	31	4217779	-77	339	32	1	4	Softwaretester	44	40	5	6	4	5	3	4	4	4	3	3	4	3	5	4	4	2	5	6	5	5	4	5	5	5	4	3	3	4	4	4	6	4	4	Mozilla/5.0 (Windows NT 6.1; WOW64) AppleWebKit/537.36 (KHTML, like Gecko) Chrome/56.0.2924.87 Safari/537.36	-99	0	0
611	0	0	31	4217779	-77	682	48	1	3	Ing. Betriebstechnik	163	40	4	3	4	3	2	1	2	1	6	3	6	7	2	6	5	7	6	5	3	7	5	7	7	4	4	3	1	1	1	1	1	2	1	Mozilla/5.0 (Windows NT 6.1; WOW64; Trident/7.0; IAV/IE11; rv:11.0) like Gecko	-99	0	0
622	0	0	31	4217779	-77	270	39	2	8	Ärztin für Psychiatrie und Psychotherapie	82	60	7	7	7	6	6	7	7	7	3	2	3	2	1	2	5	4	7	7	7	7	7	7	5	7	5	4	4	2	5	3	4	2	5	Mozilla/5.0 (Windows NT 6.1; rv:51.0) Gecko/20100101 Firefox/51.0	https://deref-web-02.de/mail/client/Rk5z8C77UjU/dereferrer/?redirectUrl=https%3A%2F%2Fww3.unipark.de%2Fuc%2Fstaerkennutzen%2F	0	0
626	0	0	31	4217779	-77	640	34	2	5	Sekretärin	72	33	6	6	6	6	6	6	5	5	6	6	5	5	4	5	7	5	6	6	6	6	6	6	5	6	4	6	4	4	7	5	6	7	7	Mozilla/5.0 (Windows NT 6.1; WOW64; Trident/7.0; IAV/IE11; rv:11.0) like Gecko	-99	0	0
628	0	0	31	4217779	-77	930	42	1	5	Techniker KFZ	192	40	6	5	2	5	2	2	6	3	1	2	2	1	1	1	4	3	7	6	7	6	7	7	7	7	5	3	2	2	3	1	1	4	7	Mozilla/5.0 (Windows NT 6.1; WOW64; Trident/7.0; IAV/IE11; rv:11.0) like Gecko	-99	0	0
629	0	0	31	4217779	-77	601631	24	2	8	Kinderkrankenschwester	72	40	7	6	4	2	2	3	4	4	4	5	7	6	1	1	6	3	7	7	7	7	7	7	6	7	7	5	6	6	6	4	4	5	7	Mozilla/5.0 (Linux; Android 5.0.1; GT-I9515 Build/LRX22C; wv) AppleWebKit/537.36 (KHTML, like Gecko) Version/4.0 Chrome/56.0.2924.87 Mobile Safari/537.36 [FB_IAB/FB4A;FBAV/113.0.0.16.70;]	http://m.facebook.com/	0	0
648	0	0	31	4217779	-77	260	29	1	9	Freiwilligenkoordinator/ Verbandsarbeit	14	40	7	6	6	5	6	5	7	6	7	6	6	6	6	3	4	3	6	5	5	5	6	6	6	5	5	4	5	5	5	7	6	5	5	Mozilla/5.0 (Windows NT 6.1; WOW64; rv:51.0) Gecko/20100101 Firefox/51.0	https://deref-gmx.net/mail/client/Rk5z8C77UjU/dereferrer/?redirectUrl=https%3A%2F%2Fww3.unipark.de%2Fuc%2Fstaerkennutzen%2F	0	0
663	0	0	32	4217779	-77	-1	25	2	8	Erzieherin17	17	30	6	5	6	4	5	4	6	6	4	5	3	3	4	3	1	3	6	6	5	5	5	5	4	5	5	4	3	3	3	3	2	2	3	Mozilla/5.0 (iPhone; CPU iPhone OS 10_2_1 like Mac OS X) AppleWebKit/602.4.6 (KHTML, like Gecko) Mobile/14D27 [FBAN/FBIOS;FBAV/74.2.0.56.139;FBBV/45657593;FBRV/0;FBDV/iPhone8,4;FBMD/iPhone;FBSN/iOS;FBSV/10.2.1;FBSS/2;FBCR/o2-de;FBID/phone;FBLC/de_DE;FBOP/5]	http://m.facebook.com	0	0
672	0	0	31	4217779	-77	728	25	2	8	Werkstudentin in NGO	3	20	5	5	5	3	7	6	4	5	2	1	2	3	6	2	2	5	5	5	6	7	6	6	7	6	6	5	6	4	5	7	6	6	5	Mozilla/5.0 (Macintosh; Intel Mac OS X 10_11_6) AppleWebKit/537.36 (KHTML, like Gecko) Chrome/56.0.2924.87 Safari/537.36	https://www.facebook.com/	0	0
683	0	0	31	4217779	-77	424	52	1	4	Lektor für wissenschaftliche Veröffentlichungen	200	39	5	4	3	2	1	5	3	5	4	1	4	2	3	1	4	3	5	6	7	5	7	7	5	7	4	2	3	4	7	4	7	3	4	Mozilla/5.0 (Windows NT 6.1; WOW64; Trident/7.0; IAV/IE11; rv:11.0) like Gecko	-99	0	0
687	0	0	31	4217779	-77	1612	27	2	7	Unternehmensberatung	24	50	3	3	2	1	2	3	3	3	1	2	4	2	4	3	3	4	4	4	4	5	4	4	3	5	3	3	3	3	3	4	5	5	4	Mozilla/5.0 (Windows NT 6.1) AppleWebKit/537.36 (KHTML, like Gecko) Chrome/56.0.2924.87 Safari/537.36	https://www.facebook.com/	0	0
694	0	0	32	4217779	-77	-1	34	1	2	Verfahrensmechaniker	48	40	1	2	1	1	1	1	1	1	1	1	2	1	1	1	1	2	2	2	2	2	3	5	5	6	4	6	6	6	6	2	6	4	5	Mozilla/5.0 (iPhone; CPU iPhone OS 10_2 like Mac OS X) AppleWebKit/602.3.12 (KHTML, like Gecko) Mobile/14C92 [FBAN/FBIOS;FBAV/82.0.0.42.69;FBBV/51077300;FBRV/0;FBDV/iPhone8,1;FBMD/iPhone;FBSN/iOS;FBSV/10.2;FBSS/2;FBCR/o2-de;FBID/phone;FBLC/de_DE;FBOP/5]	http://m.facebook.com	0	0
700	0	0	31	4217779	-77	1161	49	2	5	Industriefachwirt	170	38	5	5	4	5	4	4	3	3	4	3	2	5	2	2	2	2	6	6	5	5	5	6	6	5	5	4	4	5	4	3	6	5	5	Mozilla/5.0 (Windows NT 6.1; WOW64; Trident/7.0; IAV/IE11; rv:11.0) like Gecko	-99	0	0
707	0	0	31	4217779	-77	370	35	1	6	Immobilienkaufmann	36	50	5	5	4	4	4	4	4	5	3	3	5	4	4	4	5	4	7	5	7	6	6	6	6	6	6	4	4	2	5	3	4	5	5	Mozilla/5.0 (iPhone; CPU iPhone OS 10_2_1 like Mac OS X) AppleWebKit/602.4.6 (KHTML, like Gecko) Mobile/14D27 [FBAN/FBIOS;FBAV/82.0.0.42.69;FBBV/51077300;FBRV/51295277;FBDV/iPhone7,2;FBMD/iPhone;FBSN/iOS;FBSV/10.2.1;FBSS/2;FBCR/o2-de;FBID/phone;FBLC/de_DE;FBOP/5]	http://m.facebook.com	0	0
710	0	0	31	4217779	-77	204	25	1	4	Technologie Berater	11	55	5	5	3	3	3	4	3	4	2	4	5	3	4	2	1	2	4	5	4	3	3	6	5	3	4	6	2	3	3	4	3	4	5	Mozilla/5.0 (iPhone; CPU iPhone OS 10_2_1 like Mac OS X) AppleWebKit/602.4.6 (KHTML, like Gecko) Version/10.0 Mobile/14D27 Safari/602.1	https://m.facebook.com/	0	0
713	0	0	31	4217779	-77	319	33	1	8	Lehrer	4	30	5	5	6	5	5	6	5	6	4	4	4	1	1	1	6	4	6	7	6	7	6	7	6	6	6	5	5	4	5	4	3	4	5	Mozilla/5.0 (Macintosh; Intel Mac OS X 10.10; rv:51.0) Gecko/20100101 Firefox/51.0	-99	0	0
715	0	0	31	4217779	-77	322	24	2	8	Studentische Hilfskraft am Max-Planck-Institut	7	10	4	3	3	3	2	3	3	3	2	2	2	1	3	1	4	4	3	4	3	2	3	2	3	3	3	2	2	2	3	2	2	2	3	Mozilla/5.0 (Windows NT 10.0; WOW64; rv:51.0) Gecko/20100101 Firefox/51.0	https://www.facebook.com/	0	0
717	0	0	31	4217779	-77	583	36	1	8	Erzieher	66	7	7	7	7	5	4	7	7	7	5	6	7	6	3	2	6	4	6	7	6	5	6	5	7	6	7	6	7	5	7	4	6	7	7	Mozilla/5.0 (Macintosh; Intel Mac OS X 10.12; rv:42.0) Gecko/20100101 Firefox/42.0	https://www.facebook.com	0	0
727	0	0	31	4217779	-77	334	55	2	8	Studiendirektorin Chemie/Biologie / Pyschologie	360	35	5	6	5	5	4	5	5	4	1	1	1	1	3	1	1	3	6	6	7	7	7	7	6	7	7	3	1	1	3	1	3	2	3	Mozilla/5.0 (Windows NT 6.1; WOW64; rv:51.0) Gecko/20100101 Firefox/51.0	https://webmail.freenet.de/Email/View/Body?account=bWFydGluYS53ZWluZ2FlcnRuZXJAZnJlZW5ldC5kZQ==xmagicx&msg=20779&folder=INBOX&callType=html&showImages=0&inboxAdId=0	0	0
728	0	0	31	4217779	-77	417	28	1	8	Erzieher	5	40	4	4	5	3	4	4	4	4	3	4	3	3	3	2	3	4	4	4	4	4	4	4	4	4	4	3	3	3	3	3	3	3	3	Mozilla/5.0 (Linux; Android 5.0.1; GT-I9506 Build/LRX22C; wv) AppleWebKit/537.36 (KHTML, like Gecko) Version/4.0 Chrome/56.0.2924.87 Mobile Safari/537.36 [FB_IAB/FB4A;FBAV/113.0.0.16.70;]	http://m.facebook.com/	0	0
732	0	0	31	4217779	-77	346	53	1	8	Netzwerkmanager	338	40	6	6	6	5	6	6	5	6	1	2	3	1	1	1	1	2	7	7	7	7	7	7	6	6	6	4	3	2	4	2	2	4	5	Mozilla/5.0 (X11; Linux x86_64; rv:45.0) Gecko/20100101 Firefox/45.0	-99	0	0
733	0	0	31	4217779	-77	331	49	1	5	Abteilungsleiter	12	45	5	4	3	3	2	3	4	3	3	2	4	3	3	3	3	3	5	4	5	5	3	4	2	5	4	3	3	3	5	3	4	3	3	Mozilla/5.0 (Windows NT 6.1; WOW64; Trident/7.0; IAV/IE11; rv:11.0) like Gecko	-99	0	0
738	0	0	31	4217779	-77	476	43	2	7	Notarfachangestellte	240	35	6	6	5	6	6	5	5	5	3	5	4	4	4	3	3	3	6	5	6	6	5	5	3	5	5	4	4	4	4	3	4	4	4	Mozilla/5.0 (iPhone; CPU iPhone OS 10_2_1 like Mac OS X) AppleWebKit/602.4.6 (KHTML, like Gecko) Mobile/14D27 [FBAN/FBIOS;FBAV/82.0.0.42.69;FBBV/51077300;FBRV/0;FBDV/iPhone7,2;FBMD/iPhone;FBSN/iOS;FBSV/10.2.1;FBSS/2;FBCR/Telekom.de;FBID/phone;FBLC/de_DE;FBOP/5]	http://m.facebook.com	0	0
740	0	0	31	4217779	-77	358	49	1	2	Dipl.-Ing.	250	38	5	4	2	2	2	5	2	5	3	1	4	1	2	2	2	4	5	5	5	5	5	5	4	5	5	3	4	3	5	4	3	4	5	Mozilla/5.0 (Windows NT 6.3; WOW64) AppleWebKit/537.36 (KHTML, like Gecko) Chrome/56.0.2924.87 Safari/537.36	-99	0	0
750	0	0	31	4217779	-77	382	32	2	6	Bürokauffrau	12	50	7	7	7	7	7	7	7	7	1	1	1	1	1	1	1	2	1	1	1	1	1	1	1	7	7	5	7	3	2	1	1	1	3	Mozilla/5.0 (Linux; Android 6.0; LG-K580 Build/MRA58K; wv) AppleWebKit/537.36 (KHTML, like Gecko) Version/4.0 Chrome/56.0.2924.87 Mobile Safari/537.36 [FB_IAB/FB4A;FBAV/113.0.0.16.70;]	http://m.facebook.com/	0	0
754	0	0	31	4217779	-77	263	28	2	9	Museumsmitarbeiterin	24	13	3	4	2	1	1	1	3	1	1	1	1	1	1	1	3	1	7	7	6	7	7	7	7	7	7	4	2	2	5	4	2	4	4	Mozilla/5.0 (Windows NT 10.0; Win64; x64) AppleWebKit/537.36 (KHTML, like Gecko) Chrome/56.0.2924.87 Safari/537.36	https://www.facebook.com/	0	0
789	0	0	31	4217779	-77	381	53	2	8	erzieherin	240	39	7	6	7	7	7	7	6	7	7	7	4	5	7	4	4	4	7	7	7	7	7	7	5	7	6	4	5	6	6	6	6	6	6	Mozilla/5.0 (Linux; U; Android 4.0.4; de-de; SonyEricssonWT19i Build/4.1.B.0.431) AppleWebKit/534.30 (KHTML, like Gecko) Version/4.0 Mobile Safari/534.30	https://lm.facebook.com/l.php?u=https%3A%2F%2Fww3.unipark.de%2Fuc%2Fstaerkennutzen%2F&h=ATNDjBilwFOXUg_wgnMCdAF8SORpqZ1LTPP1gsDl7_UhEWmAi_HoDyOZZKYzkjKZDmo1epFCVkF09U3rUViMY-LQed33nX_3ie_JbgGb8u_dKw_75WV_E7L6nhMKPiAzJCoU6Q&enc=AZPOq6DqwZOdo1MGsgq_TY8VURMMQx2KX7rkTmn9Chzk8-ORqTkqqabPNFZ0plvUOEfv3r9el_WKUCPiAduRFWWkU1JxA0lGvuaIHdpR5nNrOSSMsTe7IyYB8ih-q8Xz79R-wRhPJdg-HEUl-qVTw8bQEpk4pDX8CCreNlfpGT3O…	0	0
794	0	0	31	4217779	-77	706	25	2	6	Convention Sales Manager	13	50	7	7	7	6	5	6	5	5	4	4	5	5	6	4	7	5	7	7	7	7	7	7	5	7	7	6	6	5	5	7	5	6	3	Mozilla/5.0 (iPhone; CPU iPhone OS 10_2_1 like Mac OS X) AppleWebKit/602.4.6 (KHTML, like Gecko) Mobile/14D27 [FBAN/FBIOS;FBAV/82.0.0.42.69;FBBV/51077300;FBRV/51295277;FBDV/iPhone8,4;FBMD/iPhone;FBSN/iOS;FBSV/10.2.1;FBSS/2;FBCR/o2-de;FBID/phone;FBLC/de_DE;FBOP/5]	http://m.facebook.com	0	0
816	0	0	31	4217779	-77	300	28	2	9	Redakteurin	18	36	5	6	6	4	5	6	5	6	2	2	3	2	1	1	5	3	3	5	6	6	6	6	5	5	6	2	4	3	2	4	2	2	3	Mozilla/5.0 (iPhone; CPU iPhone OS 10_2_1 like Mac OS X) AppleWebKit/602.4.6 (KHTML, like Gecko) Mobile/14D27 [FBAN/FBIOS;FBAV/79.0.0.44.69;FBBV/49363082;FBRV/0;FBDV/iPhone5,4;FBMD/iPhone;FBSN/iOS;FBSV/10.2.1;FBSS/2;FBCR/o2-de;FBID/phone;FBLC/de_DE;FBOP/5]	http://m.facebook.com	0	0
842	0	0	31	4217779	-77	478	59	1	5	IT-Systemadministrator	168	38	4	3	2	2	2	2	4	2	3	3	3	3	2	2	3	4	6	5	6	5	6	7	6	4	6	5	4	6	6	6	4	6	5	Mozilla/5.0 (Windows NT 6.1; WOW64; Trident/7.0; IAV/IE11; rv:11.0) like Gecko	-99	0	0
850	0	0	32	4217779	-77	-1	29	1	4	Informatiker	12	15	6	6	5	4	5	5	5	5	2	5	4	5	5	4	6	6	5	4	6	6	6	6	6	6	5	4	5	4	5	6	2	5	5	Mozilla/5.0 (X11; Ubuntu; Linux x86_64; rv:51.0) Gecko/20100101 Firefox/51.0	-99	0	0
855	0	0	31	4217779	-77	439	58	1	2	Elektrofachkraft	240	40	3	3	2	3	3	3	3	3	1	3	3	2	1	2	5	7	5	5	5	5	5	5	6	6	6	5	5	5	4	3	2	3	5	Mozilla/5.0 (Windows NT 10.0; WOW64; rv:51.0) Gecko/20100101 Firefox/51.0	-99	0	0
857	0	0	31	4217779	-77	433	33	2	9	Personalentwicklung	50	38	2	2	2	1	1	1	2	2	3	1	5	2	3	4	7	3	2	2	2	7	7	7	7	3	6	5	4	3	6	6	3	7	7	Mozilla/5.0 (Windows NT 6.1; WOW64; Trident/7.0; IAV/IE11; rv:11.0) like Gecko	-99	0	0
860	0	0	31	4217779	-77	410	50	2	7	kaufmännische Mitarbeiterin	228	38	5	5	5	4	4	4	3	4	4	4	4	4	5	4	5	5	5	5	5	4	5	4	5	5	5	5	4	5	6	6	5	6	4	Mozilla/5.0 (Windows NT 6.1; WOW64; Trident/7.0; IAV/IE11; rv:11.0) like Gecko	-99	0	0
863	0	0	31	4217779	-77	605	30	2	7	kfm. Mitarbeiter	56	38	6	6	5	5	5	5	6	6	4	4	4	4	5	4	5	4	5	6	6	5	5	5	6	5	5	4	4	4	5	4	5	5	4	Mozilla/5.0 (Windows NT 6.1; WOW64; Trident/7.0; IAV/IE11; rv:11.0) like Gecko	-99	0	0
867	0	0	31	4217779	-77	310	26	1	5	Student (Werkstudent)	8	15	6	6	5	5	6	6	6	6	3	5	6	4	1	5	5	4	5	5	5	5	5	5	5	5	5	6	6	5	6	5	6	7	6	Mozilla/5.0 (Windows NT 6.1; WOW64; Trident/7.0; IAV/IE11; rv:11.0) like Gecko	https://intranet.iavgroup.local/organisatorische-gruppen/studenten/cug/article.1488975258052.html	0	0
868	0	0	31	4217779	-77	154	32	1	5	Student	42	40	4	4	4	4	4	4	4	4	4	4	4	4	4	4	4	4	4	4	4	4	4	4	4	4	4	4	4	4	4	4	4	4	4	Mozilla/5.0 (Windows NT 6.1; WOW64; Trident/7.0; IAV/IE11; rv:11.0) like Gecko	https://intranet.iavgroup.local/organisatorische-gruppen/studenten/cug/article.1488975258052.html	0	0
877	0	0	31	4217779	-77	445	24	1	5	Werksstudent	12	16	4	4	5	5	6	6	6	5	6	6	6	5	6	4	4	6	5	6	6	7	6	4	5	5	6	2	2	2	2	2	2	2	4	Mozilla/5.0 (Windows NT 6.1; WOW64; Trident/7.0; IAV/IE11; rv:11.0) like Gecko	https://intranet.iavgroup.local/my-intranet/de/start.html	0	0
878	0	0	31	4217779	-77	1713	27	2	3	Bauingenieur	79	35	6	6	6	4	5	4	5	5	2	1	2	3	1	1	2	2	4	5	5	6	6	6	7	6	6	4	4	3	4	3	4	4	5	Mozilla/5.0 (Windows NT 10.0; Win64; x64) AppleWebKit/537.36 (KHTML, like Gecko) Chrome/51.0.2704.79 Safari/537.36 Edge/14.14393	https://www.facebook.com/	0	0
895	0	0	31	4217779	-77	155	27	1	4	Systemingenieur	5	41	6	4	3	3	4	4	5	6	2	3	3	4	4	4	4	4	4	4	5	4	5	6	7	7	6	3	4	4	5	6	4	3	4	Mozilla/5.0 (Windows NT 6.1; WOW64; rv:50.0) Gecko/20100101 Firefox/50.0 IAV/FF50	https://intranet.iavgroup.local/organisatorische-gruppen/studenten/cug/article.1488975258052.html	0	0
896	0	0	31	4217779	-77	322	24	2	6	Werkstudent Marketing/ Unternehmenskommunikation	3	20	5	5	4	4	4	4	4	5	4	4	5	4	4	4	5	6	5	5	6	6	6	7	6	6	6	6	6	6	7	6	6	6	6	Mozilla/5.0 (Windows NT 6.1; WOW64; Trident/7.0; IAV/IE11; rv:11.0) like Gecko	https://intranet.iavgroup.local/my-intranet/de/start.html	0	0
899	0	0	31	4217779	-77	454	23	1	5	Raumfahrttechnik	8	20	6	6	5	6	5	4	6	4	5	4	3	3	3	4	4	4	6	5	6	5	6	5	6	6	5	2	2	5	3	3	2	2	3	Mozilla/5.0 (Windows NT 6.1; WOW64; Trident/7.0; IAV/IE11; rv:11.0) like Gecko	https://intranet.iavgroup.local/organisatorische-gruppen/studenten/cug/article.1488975258052.html	0	0
900	0	0	31	4217779	-77	533	20	2	6	Eisverkäuferin	6	15	6	6	4	3	3	4	5	6	1	2	1	1	1	1	1	2	6	5	7	5	7	6	6	6	5	4	2	2	2	2	1	3	3	Mozilla/5.0 (Macintosh; Intel Mac OS X 10_9_5) AppleWebKit/601.7.8 (KHTML, like Gecko) Version/9.1.3 Safari/537.86.7	-99	0	0
902	0	0	31	4217779	-77	271	22	2	2	Werkstudent	3	10	3	3	1	1	1	1	3	3	1	1	3	1	1	1	3	1	5	6	4	6	5	5	6	5	6	4	4	5	5	4	3	4	4	Mozilla/5.0 (Windows NT 6.1; WOW64; Trident/7.0; IAV/IE11; rv:11.0) like Gecko	https://intranet.iavgroup.local/organisatorische-gruppen/studenten/cug/article.1488975258052.html	0	0
903	0	0	31	4217779	-77	666	35	2	7	Personalreferent	42	30	6	6	6	6	5	6	7	6	4	4	4	4	5	4	4	5	7	7	7	7	7	7	4	6	5	4	2	2	2	4	3	2	4	Mozilla/5.0 (Windows NT 6.1; WOW64; Trident/7.0; IAV/IE11; rv:11.0) like Gecko	-99	0	0
906	0	0	32	4217779	-77	-1	20	1	4	studentische Mitarbeit	7	20	5	5	4	5	6	4	4	4	2	3	5	5	4	2	5	4	5	5	5	5	5	6	4	5	4	4	3	4	4	2	3	5	5	Mozilla/5.0 (Windows NT 6.1; WOW64; rv:50.0) Gecko/20100101 Firefox/50.0 IAV/FF50	https://intranet.iavgroup.local/organisatorische-gruppen/studenten/cug/article.1488975258052.html	0	0
907	0	0	31	4217779	-77	318	34	2	7	Personalentwickler	110	32	6	5	5	5	4	6	6	6	6	5	4	3	6	2	3	3	6	5	6	6	5	6	6	6	5	3	3	3	3	3	3	3	3	Mozilla/5.0 (Windows NT 6.1; WOW64; Trident/7.0; IAV/IE11; rv:11.0) like Gecko	-99	0	0
909	0	0	31	4217779	-77	336	24	2	4	Masterarbeit	5	38	5	5	4	5	4	4	5	5	6	3	7	3	5	1	6	6	5	6	6	7	6	5	2	5	5	4	3	2	5	6	5	5	4	Mozilla/5.0 (Windows NT 6.1; WOW64; Trident/7.0; IAV/IE11; rv:11.0) like Gecko	https://intranet.iavgroup.local/organisatorische-gruppen/studenten/cug/article.1488975258052.html	0	0
924	0	0	31	4217779	-77	563	47	2	8	Famielienhelfer	84	20	7	6	6	5	6	7	6	1	1	4	1	3	1	1	4	1	7	7	7	7	7	7	6	7	6	6	2	3	4	1	5	4	6	Mozilla/5.0 (Windows NT 10.0; WOW64) AppleWebKit/537.36 (KHTML, like Gecko) Chrome/56.0.2924.87 Safari/537.36	-99	0	0
925	0	0	31	4217779	-77	298	52	1	3	Dipl.-Ing. für TGA	336	45	7	7	6	6	6	6	6	7	4	3	3	2	3	1	3	2	7	6	7	6	5	6	3	7	5	3	2	2	3	1	1	2	4	Mozilla/5.0 (Windows NT 6.1; Win64; x64; Trident/7.0; rv:11.0) like Gecko	https://deref-web-02.de/mail/client/Rk5z8C77UjU/dereferrer/?redirectUrl=https%3A%2F%2Fww3.unipark.de%2Fuc%2Fstaerkennutzen%2F	0	0
926	0	0	31	4217779	-77	398	26	1	5	Entwicklung Fahrzeugtechnik	24	20	5	5	2	4	4	4	4	4	2	3	4	2	2	2	4	1	6	7	6	6	6	6	4	5	5	5	4	2	6	1	3	5	5	Mozilla/5.0 (Windows NT 6.1; WOW64; rv:50.0) Gecko/20100101 Firefox/50.0 IAV/FF50	https://intranet.iavgroup.local/my-intranet/de/start.html	0	0
927	0	0	31	4217779	-77	354	28	1	8	Wissenschaftl. Mitarbeiter	12	25	6	6	5	7	6	6	7	7	6	5	4	5	5	6	5	4	6	6	7	7	6	6	5	6	6	7	6	5	6	4	5	5	6	Mozilla/5.0 (Linux; Android 5.0; LG-D855 Build/LRX21R.A1445306351; wv) AppleWebKit/537.36 (KHTML, like Gecko) Version/4.0 Chrome/56.0.2924.87 Mobile Safari/537.36 [FB_IAB/FB4A;FBAV/114.0.0.20.70;]	http://m.facebook.com/	0	0
928	0	0	31	4217779	-77	94028	46	1	6	Verkaufsingenieur Messtechnik Wasser/Abwasser	42	50	7	6	6	6	5	6	6	6	5	5	3	5	4	2	3	2	7	7	7	7	6	6	6	7	5	6	6	6	6	4	7	6	7	Mozilla/5.0 (Windows NT 6.1; WOW64; Trident/7.0; rv:11.0) like Gecko	https://email.t-online.de/em/html/mailreadview/getmsg?m=11334574792873310&f=INBOX&pmtpt=html%2Cplain&mtpp=html&ec=1	0	0
932	0	0	31	4217779	-77	287	28	2	6	Abenddienstleitung in einer Diskothek	8	25	7	7	7	6	6	7	7	7	1	1	3	3	1	1	4	3	6	7	7	7	7	7	7	7	6	7	7	6	7	7	7	7	7	Mozilla/5.0 (Macintosh; Intel Mac OS X 10.7; rv:48.0) Gecko/20100101 Firefox/48.0	-99	0	0
933	0	0	31	4217779	-77	298	26	1	2	Konstrukteur im Automotivebereich	6	45	6	7	5	6	6	6	7	6	5	5	3	3	5	4	5	3	5	7	6	7	7	7	6	7	5	4	3	4	3	5	6	4	6	Mozilla/5.0 (Windows NT 6.1; WOW64; Trident/7.0; IAV/IE11; rv:11.0) like Gecko	https://intranet.iavgroup.local/my-intranet/de/start.html	0	0
934	0	0	31	4217779	-77	297	22	1	2	Ingenieur	1	40	6	7	6	6	6	6	6	6	5	5	5	5	4	4	5	5	6	7	7	7	7	7	6	6	6	6	5	5	6	6	6	6	6	Mozilla/5.0 (Windows NT 6.1; WOW64; rv:50.0) Gecko/20100101 Firefox/50.0 IAV/FF50	https://intranet.iavgroup.local/organisatorische-gruppen/studenten/cug/article.1488975258052.html	0	0
935	0	0	31	4217779	-77	2375	31	2	6	Kauffrau für Bürokommunikation	174	38	5	4	3	2	2	2	3	2	5	4	5	3	5	4	4	5	5	5	4	4	4	3	4	4	5	2	3	4	4	5	4	4	3	Mozilla/5.0 (Windows NT 6.1; WOW64; Trident/7.0; IAV/IE11; rv:11.0) like Gecko	-99	0	0
943	0	0	31	4217779	-77	432	26	1	5	Business Development	6	20	5	5	3	4	2	2	4	4	1	1	3	1	1	1	3	2	4	3	3	5	3	3	6	5	2	2	4	6	3	5	3	2	4	Mozilla/5.0 (Windows NT 6.1; WOW64; Trident/7.0; IAV/IE11; rv:11.0) like Gecko	https://intranet.iavgroup.local/organisatorische-gruppen/studenten/cug/article.1488975258052.html	0	0
945	0	0	31	4217779	-77	127	24	1	5	Versuchsingenieur	12	37	6	6	5	5	4	6	4	3	3	2	5	5	2	7	3	5	6	3	5	4	3	2	6	7	6	4	5	4	3	6	4	2	6	Mozilla/5.0 (Windows NT 6.1; WOW64; rv:50.0) Gecko/20100101 Firefox/50.0 IAV/FF50	https://intranet.iavgroup.local/my-intranet/de/start.html	0	0
947	0	0	32	4217779	-77	-1	48	2	7	Personalreferentin	144	41	6	6	6	5	6	6	5	6	6	6	4	4	4	4	4	4	6	6	7	6	7	6	6	7	6	4	4	4	4	4	4	5	5	Mozilla/5.0 (Windows NT 6.1; WOW64; Trident/7.0; IAV/IE11; rv:11.0) like Gecko	-99	0	0
948	0	0	31	4217779	-77	291	25	1	4	Diplomand bei IAV Gifhorn (Masterarbeit)	9	40	5	6	6	5	4	4	6	6	2	5	5	5	5	6	6	6	6	4	5	5	6	6	5	5	5	4	4	4	5	5	3	5	6	Mozilla/5.0 (Windows NT 6.1; WOW64; rv:50.0) Gecko/20100101 Firefox/50.0 IAV/FF50	https://intranet.iavgroup.local/organisatorische-gruppen/studenten/cug/article.1488975258052.html	0	0
950	0	0	31	4217779	-77	760	26	1	5	Student	40	40	6	6	5	4	4	5	5	5	2	5	5	3	5	4	4	4	5	4	5	5	3	5	6	5	2	3	4	4	6	2	4	3	6	Mozilla/5.0 (Windows NT 6.1; WOW64; Trident/7.0; IAV/IE11; rv:11.0) like Gecko	https://intranet.iavgroup.local/organisatorische-gruppen/studenten/cug/article.1488975258052.html	0	0
953	0	0	31	4217779	-77	527	26	1	6	Werkstudent	9	17	3	2	2	2	2	2	5	3	1	1	1	1	2	1	1	1	5	5	4	6	5	5	5	5	5	3	3	4	4	4	4	4	4	Mozilla/5.0 (Windows NT 6.1; WOW64; Trident/7.0; IAV/IE11; rv:11.0) like Gecko	https://intranet.iavgroup.local/organisatorische-gruppen/studenten/cug/article.1488975258052.html	0	0
958	0	0	31	4217779	-77	480	38	1	4	Softwareentwicklung	31	20	6	6	6	6	6	6	7	6	5	4	4	4	4	2	2	2	6	7	7	7	7	7	7	7	7	4	2	2	2	4	2	3	3	Mozilla/5.0 (Windows NT 6.1; WOW64; rv:51.0) Gecko/20100101 Firefox/51.0	-99	0	0
959	0	0	31	4217779	-77	158	24	1	4	Elektroingenieur	7	38	5	5	5	5	4	5	3	4	5	5	5	5	5	5	5	5	5	5	5	5	5	5	5	5	5	5	5	5	5	5	5	5	5	Mozilla/5.0 (Windows NT 6.1; WOW64; Trident/7.0; IAV/IE11; rv:11.0) like Gecko	https://intranet.iavgroup.local/organisatorische-gruppen/studenten/cug/article.1488975258052.html	0	0
967	0	0	31	4217779	-77	459	31	1	4	Student Master Energie- Automatisierungssysteme	18	40	5	5	6	5	6	6	6	6	5	5	4	5	4	3	3	3	5	4	6	6	5	7	6	6	5	5	5	5	5	7	5	5	6	Mozilla/5.0 (Windows NT 6.1; WOW64; Trident/7.0; IAV/IE11; rv:11.0) like Gecko	https://intranet.iavgroup.local/organisatorische-gruppen/studenten/cug/article.1488975258052.html	0	0
968	0	0	31	4217779	-77	263	23	1	4	Ingenieur Regenerative Energiesysteme	1	30	4	6	4	4	4	6	4	4	3	6	6	4	4	3	6	1	7	7	7	6	6	6	7	7	6	6	7	7	7	6	7	7	7	Mozilla/5.0 (Windows NT 6.1; WOW64; rv:50.0) Gecko/20100101 Firefox/50.0 IAV/FF50	https://intranet.iavgroup.local/organisatorische-gruppen/studenten/cug/article.1488975258052.html	0	0
969	0	0	31	4217779	-77	505	52	1	2	Planungsingenieur für Automatisierungstechnik	200	40	5	6	5	5	6	6	5	6	3	4	4	4	5	2	4	4	6	6	7	7	6	5	6	6	5	3	3	2	3	1	3	4	3	Mozilla/5.0 (Windows NT 6.1; WOW64; Trident/7.0; rv:11.0) like Gecko	-99	0	0
970	0	0	31	4217779	-77	355	28	1	4	Werksstudent	13	19	6	6	6	6	6	6	6	6	5	6	5	5	6	6	6	6	5	6	6	6	6	6	6	6	5	4	4	5	5	6	5	5	6	Mozilla/5.0 (Windows NT 6.1; WOW64; Trident/7.0; IAV/IE11; rv:11.0) like Gecko	https://intranet.iavgroup.local/my-intranet/de/start.html	0	0
977	0	0	31	4217779	-77	460	28	1	6	Restaurantleiter	16	45	6	6	5	5	6	6	6	5	3	3	1	1	1	1	2	1	5	5	6	6	5	5	6	6	6	5	5	5	5	6	5	5	5	Mozilla/5.0 (Linux; Android 6.0.1; SM-T800 Build/MMB29K; wv) AppleWebKit/537.36 (KHTML, like Gecko) Version/4.0 Chrome/56.0.2924.87 Safari/537.36 [FB_IAB/FB4A;FBAV/111.0.0.18.69;]	http://m.facebook.com/	0	0
988	0	0	31	4217779	-77	571	28	1	6	Unternehmensberatung	9	75	6	6	6	6	6	7	6	6	7	6	6	6	6	6	6	6	5	5	5	6	6	5	4	6	5	6	6	5	6	7	6	6	6	Mozilla/5.0 (iPhone; CPU iPhone OS 10_2_1 like Mac OS X) AppleWebKit/602.4.6 (KHTML, like Gecko) Version/10.0 Mobile/14D27 Safari/602.1	https://m.facebook.com/	0	0
990	0	0	31	4217779	-77	312	27	1	5	Ingenieur Fahrzeugtechnik	18	38	6	6	6	6	6	5	6	6	6	7	5	5	5	6	6	6	6	6	6	6	5	5	6	6	6	5	5	4	5	5	6	5	6	Mozilla/5.0 (Windows NT 6.1; WOW64; rv:50.0) Gecko/20100101 Firefox/50.0 IAV/FF50	https://intranet.iavgroup.local/my-intranet/de/start.html	0	0
992	0	0	31	4217779	-77	1986	28	1	4	Ingenieur	9	15	6	6	6	5	3	4	6	6	3	4	6	6	4	4	6	5	6	6	6	5	5	6	6	5	6	6	5	4	6	6	5	6	6	Mozilla/5.0 (Windows NT 6.1; WOW64; Trident/7.0; IAV/IE11; rv:11.0) like Gecko	https://intranet.iavgroup.local/organisatorische-gruppen/studenten/cug/article.1488975258052.html	0	0
1002	0	0	31	4217779	-77	247	25	1	4	Ingenieur	6	18	5	5	5	4	4	5	6	5	1	2	4	2	1	1	3	2	5	6	6	5	5	5	1	5	5	3	2	1	4	2	2	3	6	Mozilla/5.0 (Windows NT 6.1; WOW64; Trident/7.0; IAV/IE11; rv:11.0) like Gecko	https://intranet.iavgroup.local/organisatorische-gruppen/studenten/cug/article.1488975258052.html	0	0
1003	0	0	31	4217779	-77	378	29	1	2	Entwicklungsingenieur	12	20	4	4	4	2	3	3	3	2	2	3	4	2	1	1	3	4	4	5	3	5	4	6	4	4	4	6	6	5	6	6	6	6	7	Mozilla/5.0 (Windows NT 6.1; WOW64; Trident/7.0; IAV/IE11; rv:11.0) like Gecko	https://intranet.iavgroup.local/organisatorische-gruppen/studenten/cug/ueberblick.html	0	0
1006	0	0	31	4217779	-77	294	24	1	5	Werksstudent	12	10	5	4	3	2	2	3	2	3	1	2	4	1	1	1	3	2	3	4	4	6	6	5	7	6	4	3	4	5	5	4	6	5	6	Mozilla/5.0 (Windows NT 6.1; WOW64; Trident/7.0; IAV/IE11; rv:11.0) like Gecko	https://intranet.iavgroup.local/organisatorische-gruppen/studenten/cug/article.1488975258052.html	0	0
1010	0	0	31	4217779	-77	283	25	2	4	Softwareentwicklerin	12	20	6	5	5	5	5	6	6	5	2	4	6	4	4	1	3	3	5	5	5	6	6	6	6	6	5	4	3	3	4	4	1	2	4	Mozilla/5.0 (Windows NT 10.0; WOW64; Trident/7.0; IAV/IE11; rv:11.0) like Gecko	https://intranet.iavgroup.local/organisatorische-gruppen/studenten/cug/article.1488975258052.html	0	0
1013	0	0	31	4217779	-77	97	23	1	9	Praktikant	1	38	7	7	7	7	7	6	7	6	6	7	7	6	7	7	6	6	6	7	7	6	6	6	6	7	7	6	6	7	6	7	6	7	6	Mozilla/5.0 (Windows NT 6.1; WOW64; rv:50.0) Gecko/20100101 Firefox/50.0 IAV/FF50	https://intranet.iavgroup.local/my-intranet/de/start.html	0	0
1017	0	0	31	4217779	-77	275	40	1	6	Event-Manager	120	35	5	5	5	4	4	4	4	4	1	3	3	3	1	2	3	5	4	5	4	4	4	5	5	5	5	3	3	4	4	3	3	3	4	Mozilla/5.0 (X11; Ubuntu; Linux i686; rv:46.0) Gecko/20100101 Firefox/46.0	https://zimbra.teuto.net/zimbra/	0	0
1023	0	0	31	4217779	-77	326	50	1	9	Hochschullehrer	180	55	6	6	5	5	6	5	7	5	4	4	4	4	4	4	4	4	6	6	6	6	6	6	6	6	6	4	4	4	4	4	3	4	5	Mozilla/5.0 (Windows NT 6.1; WOW64; rv:51.0) Gecko/20100101 Firefox/51.0	https://gw.uni-regensburg.de/gw/webacc/628166c0cf4ed1b83110f7942dc25432679cb5b/SOAP/HREF/?action=Attachment.View&Item.Attachment.id=58BE6656%2euni%2dregensburg%2dmta1%2eWIWI1%2e200%2e200003D%2e1%2e44554%2e1%4045%3a58BE6656%2euni%2dregensburg%2dmta1%2eWIWI1%2e100%2e1323373%2e1%2e1CC91%2e1%401%3a7%2euni%2dregensburg%2dmta1%2eWIWI1%2e100%2e0%2e1%2e0%2e1%4016&User.context=628166c0cf4ed1b83110f7942dc2…	0	0
1026	0	0	31	4217779	-77	373	33	2	8	Arzt	60	50	5	4	4	4	5	5	3	5	5	5	5	5	2	3	4	3	5	5	6	6	6	6	5	5	4	4	4	4	5	5	5	4	5	Mozilla/5.0 (Macintosh; Intel Mac OS X 10.10; rv:51.0) Gecko/20100101 Firefox/51.0	-99	0	0
1031	0	0	31	4217779	-77	251	35	1	8	Verwaltungsangestellte	192	40	5	5	4	5	5	5	5	5	6	6	7	6	6	5	5	7	6	6	7	7	7	7	7	7	7	5	5	4	4	5	5	4	5	Mozilla/5.0 (Windows NT 10.0; WOW64; rv:51.0) Gecko/20100101 Firefox/51.0	-99	0	0
1032	0	0	31	4217779	-77	404	27	2	6	Wettbewerbsanalyse	3	40	6	6	5	5	4	6	7	6	1	2	4	4	4	4	4	4	7	7	6	7	7	7	4	7	5	4	2	2	3	3	4	4	7	Mozilla/5.0 (Windows NT 6.1; WOW64; Trident/7.0; IAV/IE11; rv:11.0) like Gecko	https://intranet.iavgroup.local/organisatorische-gruppen/studenten/cug/article.1488975258052.html	0	0
1034	0	0	31	4217779	-77	547	22	1	2	Ingenieur	36	15	5	5	4	4	4	5	6	4	2	3	2	2	2	2	2	2	5	6	6	5	5	6	5	5	5	4	5	4	5	5	4	3	5	Mozilla/5.0 (Windows NT 6.1; WOW64; Trident/7.0; IAV/IE11; rv:11.0) like Gecko	https://intranet.iavgroup.local/organisatorische-gruppen/studenten/cug/article.1488975258052.html	0	0
1035	0	0	31	4217779	-77	342	32	1	6	Gebietsverkaufsleiter	53	43	6	5	4	2	2	3	3	2	6	5	5	5	5	5	6	6	5	5	5	3	3	6	3	5	4	4	4	4	5	5	6	5	5	Mozilla/5.0 (Windows NT 10.0; Win64; x64; rv:52.0) Gecko/20100101 Firefox/52.0	https://outlook.live.com/	0	0
1036	0	0	31	4217779	-77	400	27	1	3	Facility Manager	23	20	5	5	4	4	5	5	4	4	2	2	3	1	2	2	2	3	4	4	5	4	4	3	4	5	4	3	3	3	3	4	4	3	2	Mozilla/5.0 (Windows NT 6.1; WOW64; Trident/7.0; IAV/IE11; rv:11.0) like Gecko	https://intranet.iavgroup.local/organisatorische-gruppen/studenten/cug/article.1488975258052.html	0	0
1037	0	0	31	4217779	-77	489	55	1	3	Sachbearbeiter bei kommunaler Verwaltung	103	40	7	7	6	6	5	5	5	5	6	6	4	3	5	4	3	2	5	6	6	7	6	7	6	6	7	2	2	1	2	3	2	2	3	Mozilla/5.0 (Windows NT 6.1; Win64; x64; Trident/7.0; rv:11.0) like Gecko	-99	0	0
1038	0	0	31	4217779	-77	506	21	1	4	Werkstudent Antriebsforschung	19	22	7	7	5	5	6	5	7	6	4	5	4	4	6	4	6	6	7	7	7	7	7	7	6	7	5	5	6	5	5	7	6	5	6	Mozilla/5.0 (Windows NT 6.1; WOW64; rv:50.0) Gecko/20100101 Firefox/50.0 IAV/FF50	https://intranet.iavgroup.local/organisatorische-gruppen/studenten/cug/article.1488975258052.html	0	0
1039	0	0	31	4217779	-77	2062	29	1	5	Student Mechatronik	1	60	4	4	4	4	3	4	4	4	4	3	2	3	3	4	4	4	5	4	4	5	5	5	4	4	4	4	4	4	5	3	4	4	3	Mozilla/5.0 (Windows NT 6.1; WOW64; Trident/7.0; IAV/IE11; rv:11.0) like Gecko	https://intranet.iavgroup.local/organisatorische-gruppen/studenten/cug/article.1488975258052.html	0	0
1040	0	0	31	4217779	-77	1425	25	1	4	Projektkoordination	12	12	5	6	4	5	4	5	5	6	1	4	5	4	1	3	3	4	6	5	6	5	4	4	5	6	6	4	5	4	5	5	6	5	6	Mozilla/5.0 (Windows NT 6.1; WOW64; rv:50.0) Gecko/20100101 Firefox/50.0 IAV/FF50	https://intranet.iavgroup.local/organisatorische-gruppen/studenten/cug/article.1488975258052.html	0	0
1042	0	0	31	4217779	-77	130	24	1	4	Entwicklungsingenieur	9	40	6	6	6	6	6	6	6	6	6	6	6	6	6	6	6	6	5	6	5	6	5	4	5	6	6	5	5	6	6	6	5	6	4	Mozilla/5.0 (Windows NT 6.1; WOW64; Trident/7.0; IAV/IE11; rv:11.0) like Gecko	https://intranet.iavgroup.local/my-intranet/de/start.html	0	0
1043	0	0	31	4217779	-77	237	24	1	4	Werkstudent	6	20	5	5	6	5	6	6	6	6	3	3	2	2	2	2	5	4	6	6	6	6	6	4	6	6	6	4	4	4	6	2	2	5	3	Mozilla/5.0 (compatible; MSIE 9.0; Windows NT 6.1; WOW64; Trident/5.0; IAV/IE11)	https://intranet.iavgroup.local/organisatorische-gruppen/studenten/cug/article.1488975258052.html	0	0
1044	0	0	31	4217779	-77	449	23	1	7	Werksstudent	4	20	2	2	2	1	3	2	2	2	3	2	5	5	1	1	4	1	2	5	5	5	5	7	5	5	4	5	5	6	6	5	7	7	7	Mozilla/5.0 (Windows NT 6.1; WOW64; Trident/7.0; IAV/IE11; rv:11.0) like Gecko	https://intranet.iavgroup.local/my-intranet/de/start.html	0	0
1047	0	0	31	4217779	-77	437	22	2	9	Werkstudentin Interne Kommunikation	10	18	3	4	4	2	3	3	2	3	1	1	3	1	1	2	4	4	4	5	4	6	5	6	6	6	5	4	4	4	4	5	5	5	5	Mozilla/5.0 (Windows NT 6.1; WOW64; Trident/7.0; IAV/IE11; rv:11.0) like Gecko	https://intranet.iavgroup.local/my-intranet/de/start.html	0	0
1048	0	0	31	4217779	-77	508	26	1	10	Soldat	56	41	3	3	4	3	5	4	3	5	6	3	5	5	6	4	3	4	4	3	5	3	4	5	2	5	4	4	5	5	6	5	6	5	5	Mozilla/5.0 (Windows NT 10.0; WOW64) AppleWebKit/537.36 (KHTML, like Gecko) Chrome/56.0.2924.87 Safari/537.36	https://l.facebook.com/	0	0
1054	0	0	31	4217779	-77	311	25	1	8	Studentischer Tutor	42	15	6	7	5	6	4	5	7	6	2	6	2	2	1	1	2	3	6	7	7	6	6	7	4	7	6	3	4	2	3	6	5	4	5	Mozilla/5.0 (Linux; Android 7.0; ONEPLUS A3003 Build/NRD90M; wv) AppleWebKit/537.36 (KHTML, like Gecko) Version/4.0 Chrome/56.0.2924.87 Mobile Safari/537.36 [FB_IAB/FB4A;FBAV/114.0.0.20.70;]	http://m.facebook.com/	0	0
1060	0	0	31	4217779	-77	349	30	2	4	Mathematik	1	34	5	5	5	4	4	5	5	5	2	2	2	2	4	2	3	3	5	5	6	6	6	6	5	6	5	5	4	4	5	2	3	3	4	Mozilla/5.0 (Windows NT 6.1; WOW64; rv:50.0) Gecko/20100101 Firefox/50.0 IAV/FF50	https://intranet.iavgroup.local/my-intranet/de/start.html	0	0
1062	0	0	31	4217779	-77	296	26	1	8	Psychologe	24	10	6	5	5	4	4	4	5	4	1	3	2	1	1	1	2	1	6	6	6	6	6	6	7	6	5	2	1	1	2	1	3	2	3	Mozilla/5.0 (Linux; Android 6.0.1; SM-G900F Build/MMB29M; wv) AppleWebKit/537.36 (KHTML, like Gecko) Version/4.0 Chrome/56.0.2924.87 Mobile Safari/537.36 [FB_IAB/FB4A;FBAV/112.0.0.20.70;]	http://m.facebook.com/	0	0
1063	0	0	31	4217779	-77	565	25	1	3	Architekt	13	40	5	5	5	4	6	5	6	6	1	1	6	1	1	2	6	4	6	5	6	5	6	6	5	6	6	3	4	3	5	6	5	4	5	Mozilla/5.0 (Macintosh; Intel Mac OS X 10_10_5) AppleWebKit/602.4.8 (KHTML, like Gecko) Version/10.0.3 Safari/602.4.8	https://www.facebook.com/	0	0
1068	0	0	31	4217779	-77	478	25	2	9	Werbekonzeption	24	50	7	6	6	6	6	7	7	7	2	2	2	1	4	2	7	2	6	6	7	6	6	5	6	6	7	3	5	4	4	4	4	4	5	Mozilla/5.0 (Macintosh; Intel Mac OS X 10_11_5) AppleWebKit/601.6.17 (KHTML, like Gecko) Version/9.1.1 Safari/601.6.17	https://l.facebook.com/	0	0
1069	0	0	31	4217779	-77	357	25	2	8	Erzieherin	30	40	6	6	5	5	7	7	6	6	4	6	7	5	5	4	7	4	7	6	6	6	7	6	7	6	6	6	7	5	6	4	5	5	5	Mozilla/5.0 (iPhone; CPU iPhone OS 10_2_1 like Mac OS X) AppleWebKit/602.4.6 (KHTML, like Gecko) Mobile/14D27 [FBAN/FBIOS;FBAV/83.0.0.38.70;FBBV/51754296;FBDV/iPhone9,1;FBMD/iPhone;FBSN/iOS;FBSV/10.2.1;FBSS/2;FBCR/Verizon;FBID/phone;FBLC/en_US;FBOP/5;FBRV/0]	http://m.facebook.com	0	0
1076	0	0	31	4217779	-77	626	23	2	6	Bürofachangestellte	79	40	3	4	4	3	3	3	5	2	1	3	4	4	4	4	5	4	4	4	4	4	3	4	5	4	5	5	5	4	4	5	3	5	5	Mozilla/5.0 (Windows NT 10.0; WOW64; rv:51.0) Gecko/20100101 Firefox/51.0	https://www.facebook.com/	0	0
1082	0	0	31	4217779	-77	557	29	1	6	Reinigung	>30	43	1	2	2	1	1	2	2	3	1	1	3	1	1	2	3	2	2	4	1	3	2	3	3	3	2	2	2	2	2	1	1	1	1	Mozilla/5.0 (Linux; Android 5.0.1; SAMSUNG GT-I9515 Build/LRX22C) AppleWebKit/537.36 (KHTML, like Gecko) SamsungBrowser/2.1 Chrome/34.0.1847.76 Mobile Safari/537.36	-99	0	0
1088	0	0	31	4217779	-77	482	24	2	6	Service im Restaurant	12	20	5	4	4	5	4	4	6	4	1	1	3	1	1	1	2	2	5	6	6	6	6	7	5	6	5	2	1	1	1	2	1	2	2	Mozilla/5.0 (iPhone; CPU iPhone OS 10_2_1 like Mac OS X) AppleWebKit/602.4.6 (KHTML, like Gecko) Version/10.0 Mobile/14D27 Safari/602.1	-99	0	0
1089	0	0	31	4217779	-77	566	25	2	6	Eventmanagerin	27	50	5	5	4	4	5	6	5	6	4	7	7	7	7	6	7	7	6	6	5	5	5	6	7	7	5	4	4	2	4	7	4	5	4	Mozilla/5.0 (iPhone; CPU iPhone OS 10_2_1 like Mac OS X) AppleWebKit/602.4.6 (KHTML, like Gecko) Version/10.0 Mobile/14D27 Safari/602.1	-99	0	0
1090	0	0	31	4217779	-77	260	25	2	9	Praktikant / HR	15	40	5	4	3	2	3	3	6	4	2	3	1	1	5	1	1	2	6	5	5	5	4	5	2	5	6	3	2	3	2	3	3	2	3	Mozilla/5.0 (Linux; Android 6.0.1; D6503 Build/23.5.A.1.291) AppleWebKit/537.36 (KHTML, like Gecko) Chrome/56.0.2924.87 Mobile Safari/537.36	-99	0	0
1093	0	0	31	4217779	-77	426	23	2	6	Verkäuferin	6	12	3	3	4	2	3	4	2	2	3	2	5	4	2	5	7	6	5	6	6	6	4	4	6	4	7	5	4	4	5	5	4	5	6	Mozilla/5.0 (Windows NT 10.0; WOW64) AppleWebKit/537.36 (KHTML, like Gecko) Chrome/56.0.2924.87 Safari/537.36	https://l.facebook.com/	0	0
1095	0	0	31	4217779	-77	1336	29	1	7	Unternehmensprüfung	6	20	6	5	4	4	3	5	4	5	5	5	3	5	6	5	3	5	5	5	6	6	5	6	7	6	6	4	4	3	4	5	4	3	4	Mozilla/5.0 (Linux; Android 6.0.1; SM-G900F Build/MMB29M; wv) AppleWebKit/537.36 (KHTML, like Gecko) Version/4.0 Chrome/56.0.2924.87 Mobile Safari/537.36 [FB_IAB/MESSENGER;FBAV/108.0.0.20.70;]	http://m.facebook.com/	0	0
1096	0	0	31	4217779	-77	274	25	2	6	Verkäufer	48	20	4	4	4	3	4	5	4	5	2	1	1	1	1	1	2	2	3	3	2	2	3	3	1	2	2	2	2	2	3	1	2	2	1	Mozilla/5.0 (iPhone; CPU iPhone OS 10_2 like Mac OS X) AppleWebKit/602.3.12 (KHTML, like Gecko) Version/10.0 Mobile/14C92 Safari/602.1	-99	0	0
1097	0	0	31	4217779	-77	293	28	1	5	Polizist	58	42	2	5	1	2	2	2	2	2	3	2	5	1	1	2	5	3	5	2	5	3	3	3	3	3	2	5	3	5	5	3	5	5	3	Mozilla/5.0 (Linux; Android 6.0.1; D5803 Build/23.5.A.1.291) AppleWebKit/537.36 (KHTML, like Gecko) Chrome/56.0.2924.87 Mobile Safari/537.36	-99	0	0
1099	0	0	31	4217779	-77	203	27	1	6	Datenbanken	7	40	5	3	4	3	3	4	4	3	6	3	5	5	1	7	7	5	3	4	5	4	5	5	7	4	5	5	4	4	6	6	2	7	3	Mozilla/5.0 (iPhone; CPU iPhone OS 10_2_1 like Mac OS X) AppleWebKit/602.4.6 (KHTML, like Gecko) Mobile/14D27 [FBAN/FBIOS;FBAV/83.0.0.38.70;FBBV/51754296;FBDV/iPhone8,1;FBMD/iPhone;FBSN/iOS;FBSV/10.2.1;FBSS/2;FBCR/Telekom.de;FBID/phone;FBLC/de_DE;FBOP/5;FBRV/0]	http://m.facebook.com	0	0
1104	0	0	31	4217779	-77	567	24	1	9	Fußballer	9	10	7	7	6	5	7	6	6	6	4	2	1	4	1	1	1	4	6	6	7	6	7	7	7	7	7	5	2	4	4	2	2	6	6	Mozilla/5.0 (Windows NT 6.1; Win64; x64) AppleWebKit/537.36 (KHTML, like Gecko) Chrome/56.0.2924.87 Safari/537.36	https://l.facebook.com/	0	0
1107	0	0	31	4217779	-77	262	24	2	9	TV Redakteurin	14	50	3	3	2	1	4	3	2	3	1	5	4	1	1	1	4	1	3	4	3	6	4	4	5	4	4	5	4	4	5	5	2	5	5	Mozilla/5.0 (iPhone; CPU iPhone OS 10_2_1 like Mac OS X) AppleWebKit/602.4.6 (KHTML, like Gecko) Mobile/14D27 [FBAN/MessengerForiOS;FBAV/107.0.0.36.69;FBBV/50978864;FBRV/0;FBDV/iPhone8,1;FBMD/iPhone;FBSN/iOS;FBSV/10.2.1;FBSS/2;FBCR/Vodafone.de;FBID/phone;FBLC/en_GB;FBOP/5]	http://m.facebook.com	0	0
1111	0	0	31	4217779	-77	1411	26	1	6	Kaufmann im Einzelhandel	75	38	7	6	6	6	5	6	7	7	4	7	7	6	7	6	7	7	7	6	7	7	6	7	3	5	5	5	5	5	7	6	2	4	6	Mozilla/5.0 (Windows NT 10.0; WOW64; rv:51.0) Gecko/20100101 Firefox/51.0	https://www.facebook.com/	0	0
1117	0	0	31	4217779	-77	314	26	1	6	stellvertretender Studioleiter im Fitnessstudio	30	40	6	5	6	5	6	6	5	5	4	3	5	5	4	3	4	5	5	5	5	6	6	6	4	5	6	4	4	4	4	5	5	4	5	Mozilla/5.0 (Linux; Android 6.0.1; SM-G900F Build/MMB29M; wv) AppleWebKit/537.36 (KHTML, like Gecko) Version/4.0 Chrome/56.0.2924.87 Mobile Safari/537.36 [FB_IAB/FB4A;FBAV/114.0.0.20.70;]	http://m.facebook.com/	0	0
1131	0	0	31	4217779	-77	343	26	2	7	Sachbearbeitung Personalmanagement	36	43	3	3	2	2	1	3	2	1	1	4	3	3	1	1	3	1	5	4	4	6	5	3	2	3	2	3	2	2	4	1	2	2	3	Mozilla/5.0 (iPhone; CPU iPhone OS 10_2_1 like Mac OS X) AppleWebKit/602.4.6 (KHTML, like Gecko) Mobile/14D27 [FBAN/FBIOS;FBAV/83.0.0.38.70;FBBV/51754296;FBDV/iPhone8,1;FBMD/iPhone;FBSN/iOS;FBSV/10.2.1;FBSS/2;FBCR/Vodafone.de;FBID/phone;FBLC/de_DE;FBOP/5;FBRV/0]	http://m.facebook.com	0	0
1132	0	0	31	4217779	-77	274	25	2	8	Referendariat Lehramt	13	35	6	6	4	4	4	4	6	5	4	4	6	7	4	2	6	6	6	6	6	6	5	5	4	5	5	5	3	4	6	5	5	6	6	Mozilla/5.0 (iPhone; CPU iPhone OS 10_2 like Mac OS X) AppleWebKit/602.3.12 (KHTML, like Gecko) Version/10.0 Mobile/14C92 Safari/602.1	-99	0	0
1133	0	0	31	4217779	-77	3365	24	2	8	Bildungsreferentin	15	40	6	7	5	6	4	5	4	7	5	7	5	5	6	3	4	4	6	6	6	7	5	6	6	6	6	5	4	3	5	4	5	5	5	Mozilla/5.0 (iPhone; CPU iPhone OS 10_2_1 like Mac OS X) AppleWebKit/602.4.6 (KHTML, like Gecko) Mobile/14D27 [FBAN/FBIOS;FBAV/82.0.0.42.69;FBBV/51077300;FBRV/0;FBDV/iPhone6,2;FBMD/iPhone;FBSN/iOS;FBSV/10.2.1;FBSS/2;FBCR/o2-de;FBID/phone;FBLC/de_DE;FBOP/5]	http://m.facebook.com	0	0
1136	0	0	31	4217779	-77	204	26	2	7	Buchhaltung	6	10	5	5	5	1	1	1	1	1	1	1	1	1	1	1	1	1	2	2	2	3	2	2	5	2	2	2	2	2	5	2	2	2	2	Mozilla/5.0 (Macintosh; Intel Mac OS X 10_6_8) AppleWebKit/537.36 (KHTML, like Gecko) Chrome/49.0.2623.112 Safari/537.36	https://www.facebook.com/	0	0
1138	0	0	31	4217779	-77	629	33	1	5	Verkehrsingenieur	40	40	6	6	4	5	6	5	6	5	4	3	2	3	3	2	2	3	6	6	5	6	5	6	5	6	6	3	2	3	3	2	4	2	3	Mozilla/5.0 (Windows NT 6.1; WOW64; Trident/7.0; rv:11.0) like Gecko	https://www.facebook.com/	0	0
1146	0	0	31	4217779	-77	297	34	2	7	Buchhalterin	15	5	3	4	4	2	1	4	1	4	1	1	6	3	1	1	4	1	4	5	5	3	2	2	1	5	5	3	1	1	2	1	1	3	4	Mozilla/5.0 (iPhone; CPU iPhone OS 10_2_1 like Mac OS X) AppleWebKit/602.4.6 (KHTML, like Gecko) Mobile/14D27 [FBAN/FBIOS;FBAV/82.0.0.42.69;FBBV/51077300;FBRV/0;FBDV/iPhone6,2;FBMD/iPhone;FBSN/iOS;FBSV/10.2.1;FBSS/2;FBCR/o2-de;FBID/phone;FBLC/de_DE;FBOP/5]	http://m.facebook.com	0	0
1153	0	0	31	4217779	-77	773	30	2	7	Projektassistenz	20	40	2	2	2	2	1	2	2	2	4	4	4	4	2	2	2	2	4	4	4	4	4	4	4	4	3	4	2	2	4	4	3	3	5	Mozilla/5.0 (Windows NT 10.0; Win64; x64) AppleWebKit/537.36 (KHTML, like Gecko) Chrome/51.0.2704.79 Safari/537.36 Edge/14.14393	https://www.facebook.com/	0	0
1154	0	0	31	4217779	-77	516	54	1	2	Geschäftsführer	216	50	7	7	6	7	7	7	7	7	7	6	7	6	6	5	7	7	7	7	7	7	7	7	5	7	4	3	3	3	6	1	1	4	4	Mozilla/5.0 (iPhone; CPU iPhone OS 10_2_1 like Mac OS X) AppleWebKit/602.4.6 (KHTML, like Gecko) Mobile/14D27 [FBAN/FBIOS;FBAV/83.0.0.38.70;FBBV/51754296;FBDV/iPhone8,1;FBMD/iPhone;FBSN/iOS;FBSV/10.2.1;FBSS/2;FBCR/Telekom.de;FBID/phone;FBLC/de_DE;FBOP/5;FBRV/0]	http://m.facebook.com	0	0
1155	0	0	31	4217779	-77	291	31	2	8	Ergotherapeutin	48	30	5	5	6	4	6	6	5	6	2	3	4	4	3	2	4	4	7	7	6	7	5	5	6	6	6	5	5	4	5	4	5	4	5	Mozilla/5.0 (iPad; CPU OS 10_2_1 like Mac OS X) AppleWebKit/602.4.6 (KHTML, like Gecko) Mobile/14D27 [FBAN/FBIOS;FBAV/83.0.0.38.70;FBBV/51754296;FBDV/iPad4,1;FBMD/iPad;FBSN/iOS;FBSV/10.2.1;FBSS/2;FBCR/;FBID/tablet;FBLC/de_DE;FBOP/5;FBRV/0]	http://m.facebook.com	0	0
1159	0	0	31	4217779	-77	382	51	1	3	Dipl.-Ing für Gebäudetechnik	198	42	6	6	5	5	5	6	6	6	2	2	2	1	2	2	3	2	6	6	6	6	6	6	5	6	6	3	2	2	4	1	2	2	3	Mozilla/5.0 (Windows NT 6.1; WOW64) AppleWebKit/537.36 (KHTML, like Gecko) Chrome/56.0.2924.87 Safari/537.36	https://deref-web-02.de/mail/client/Rk5z8C77UjU/dereferrer/?redirectUrl=https%3A%2F%2Fww3.unipark.de%2Fuc%2Fstaerkennutzen%2F	0	0
1167	0	0	31	4217779	-77	1149	35	1	5	Buchhalter und Controller	72	41	6	5	5	4	5	5	5	5	2	2	2	2	2	2	2	2	6	6	6	5	5	5	5	6	6	5	5	4	5	1	5	5	5	Mozilla/5.0 (Linux; Android 6.0.1; SM-G903F Build/MMB29K; wv) AppleWebKit/537.36 (KHTML, like Gecko) Version/4.0 Chrome/56.0.2924.87 Mobile Safari/537.36 [FB_IAB/FB4A;FBAV/114.0.0.20.70;]	http://m.facebook.com/	0	0
1168	0	0	31	4217779	-77	281	25	2	6	Praktikum	2	40	7	7	6	6	6	7	6	6	4	5	2	2	2	2	1	4	6	6	5	6	6	6	3	5	4	2	3	2	3	5	2	2	4	Mozilla/5.0 (iPhone; CPU iPhone OS 10_2_1 like Mac OS X) AppleWebKit/602.4.6 (KHTML, like Gecko) Mobile/14D27 [FBAN/FBIOS;FBAV/83.0.0.38.70;FBBV/51754296;FBDV/iPhone7,2;FBMD/iPhone;FBSN/iOS;FBSV/10.2.1;FBSS/2;FBCR/E-Plus;FBID/phone;FBLC/de_DE;FBOP/5;FBRV/0]	http://m.facebook.com	0	0
1174	0	0	31	4217779	-77	503	21	1	8	Studentische Hilfskraft in einer psychiatrischen Praxis	24	16	5	5	4	4	6	7	4	5	2	5	4	3	3	2	4	4	7	7	6	6	6	7	7	7	6	3	4	4	3	4	4	3	3	Mozilla/5.0 (Linux; Android 6.0; HTC One_M8 Build/MRA58K; wv) AppleWebKit/537.36 (KHTML, like Gecko) Version/4.0 Chrome/56.0.2924.87 Mobile Safari/537.36 [FB_IAB/FB4A;FBAV/112.0.0.20.70;]	http://m.facebook.com/	0	0
1176	0	0	31	4217779	-77	1439	27	2	8	Erzieherin Krippe	3	37	5	5	4	4	3	4	3	4	2	2	5	2	4	3	5	2	4	5	4	5	5	5	5	5	5	4	5	5	6	4	5	5	5	Mozilla/5.0 (Linux; Android 6.0.1; SM-G920F Build/MMB29K; wv) AppleWebKit/537.36 (KHTML, like Gecko) Version/4.0 Chrome/56.0.2924.87 Mobile Safari/537.36 [FB_IAB/FB4A;FBAV/114.0.0.20.70;]	http://m.facebook.com/	0	0
1177	0	0	31	4217779	-77	483	25	1	4	Laborhilfe	24	10	5	6	5	4	6	5	7	6	2	6	5	4	1	4	3	3	5	5	6	6	5	5	3	5	4	4	2	3	4	3	4	5	5	Mozilla/5.0 (Windows NT 10.0; Win64; x64) AppleWebKit/537.36 (KHTML, like Gecko) Chrome/56.0.2924.87 Safari/537.36	https://l.facebook.com/	0	0
1188	0	0	31	4217779	-77	585	26	1	2	Industriemechaniker	29	40	5	4	5	3	5	4	4	3	3	6	6	6	5	3	7	7	5	7	6	7	7	7	5	7	7	4	6	3	4	7	7	4	7	Mozilla/5.0 (Linux; Android 6.0; HUAWEI CRR-L09 Build/HUAWEICRR-L09; wv) AppleWebKit/537.36 (KHTML, like Gecko) Version/4.0 Chrome/56.0.2924.87 Mobile Safari/537.36 [FB_IAB/MESSENGER;FBAV/108.0.0.20.70;]	http://m.facebook.com/	0	0
1191	0	0	31	4217779	-77	311	21	2	9	Werkstudent	14	20	6	7	6	5	6	7	6	6	4	4	5	6	3	2	5	3	6	6	7	6	6	7	5	6	6	5	6	4	6	4	5	6	6	Mozilla/5.0 (iPhone; CPU iPhone OS 10_2_1 like Mac OS X) AppleWebKit/602.4.6 (KHTML, like Gecko) Mobile/14D27 [FBAN/FBIOS;FBAV/83.0.0.38.70;FBBV/51754296;FBDV/iPhone9,3;FBMD/iPhone;FBSN/iOS;FBSV/10.2.1;FBSS/2;FBCR/Vodafone.de;FBID/phone;FBLC/de_DE;FBOP/5;FBRV/0]	http://m.facebook.com	0	0
1193	0	0	31	4217779	-77	349	33	1	4	GIS Administration	17	40	6	5	5	6	5	5	6	4	3	5	2	2	3	1	2	2	5	5	6	5	6	5	4	6	4	3	3	2	4	5	5	3	4	Mozilla/5.0 (Linux; Android 4.4.2; GT-N7100 Build/KOT49H) AppleWebKit/537.36 (KHTML, like Gecko) Chrome/56.0.2924.87 Mobile Safari/537.36	https://m.facebook.com/	0	0
1203	0	0	31	4217779	-77	448	34	2	8	Ärztin	24	25	3	2	4	2	3	3	2	3	1	3	4	4	3	4	4	3	5	5	6	6	6	6	5	6	5	5	3	5	4	3	3	5	4	Mozilla/5.0 (iPhone; CPU iPhone OS 7_1_2 like Mac OS X) AppleWebKit/537.51.2 (KHTML, like Gecko) Version/7.0 Mobile/11D257 Safari/9537.53	https://m.facebook.com/	0	0
1206	0	0	31	4217779	-77	421	26	2	8	Sozialarbeiterin in einer TWG für essgestörte Frauen	30	35	6	6	5	5	5	5	5	5	2	4	6	5	5	2	3	2	6	5	7	5	7	6	5	7	4	4	4	4	6	5	4	5	5	Mozilla/5.0 (iPhone; CPU iPhone OS 10_0_2 like Mac OS X) AppleWebKit/602.1.50 (KHTML, like Gecko) Mobile/14A456 [FBAN/MessengerForiOS;FBAV/108.0.0.36.70;FBBV/51642321;FBDV/iPhone8,2;FBMD/iPhone;FBSN/iOS;FBSV/10.0.2;FBSS/3;FBCR/o2-de;FBID/phone;FBLC/de_DE;FBOP/5;FBRV/0]	http://m.facebook.com	0	0
1207	0	0	31	4217779	-77	247	47	2	8	Psychologische und psychotherapeutische Beratung	84	25	7	7	6	5	6	6	5	7	6	6	2	3	4	2	3	2	7	6	7	5	7	6	7	7	5	3	4	3	5	4	4	4	5	Mozilla/5.0 (Windows NT 6.3; WOW64) AppleWebKit/537.36 (KHTML, like Gecko) Chrome/56.0.2924.87 Safari/537.36	https://www.facebook.com/	0	0
1210	0	0	31	4217779	-77	323	25	2	8	Psychologin	0	0	6	5	3	4	4	4	4	3	1	5	5	5	6	5	6	3	5	6	6	5	5	6	6	5	5	3	5	4	3	2	3	5	2	Mozilla/5.0 (Linux; Android 6.0.1; SM-A510F Build/MMB29K; wv) AppleWebKit/537.36 (KHTML, like Gecko) Version/4.0 Chrome/56.0.2924.87 Mobile Safari/537.36 [FB_IAB/MESSENGER;FBAV/108.0.0.20.70;]	http://m.facebook.com/	0	0
1220	0	0	31	4217779	-77	399	52	1	3	Planung Haustechnik	97	42	4	5	4	4	5	5	5	5	2	2	2	3	1	1	2	2	5	5	5	6	5	5	5	5	5	3	3	2	4	2	2	3	3	Mozilla/5.0 (Windows NT 6.3; WOW64; Trident/7.0; MAARJS; rv:11.0) like Gecko	https://deref-web-02.de/mail/client/Rk5z8C77UjU/dereferrer/?redirectUrl=https%3A%2F%2Fww3.unipark.de%2Fuc%2Fstaerkennutzen%2F	0	0
1221	0	0	31	4217779	-77	337	31	2	6	Büro und Rezeption Hotel	48	38	1	1	1	1	1	1	1	1	1	1	3	2	1	3	5	7	2	4	2	4	4	4	5	1	5	2	2	2	2	1	1	1	3	Mozilla/5.0 (Linux; Android 6.0.1; HTC 10 Build/MMB29M; wv) AppleWebKit/537.36 (KHTML, like Gecko) Version/4.0 Chrome/56.0.2924.87 Mobile Safari/537.36 [FB_IAB/FB4A;FBAV/114.0.0.20.70;]	http://m.facebook.com/	0	0
1233	0	0	31	4217779	-77	219	24	1	8	Personaltrainer	12	18	7	7	7	4	7	7	7	7	1	4	4	1	1	1	4	2	7	7	7	7	7	7	4	7	7	1	4	1	4	1	4	1	1	Mozilla/5.0 (iPhone; CPU iPhone OS 10_2_1 like Mac OS X) AppleWebKit/602.4.6 (KHTML, like Gecko) Mobile/14D27 [FBAN/FBIOS;FBAV/82.0.0.42.69;FBBV/51077300;FBRV/0;FBDV/iPhone8,1;FBMD/iPhone;FBSN/iOS;FBSV/10.2.1;FBSS/2;FBCR/o2-de;FBID/phone;FBLC/de_DE;FBOP/5]	http://m.facebook.com	0	0
1241	0	0	32	4217779	-77	-1	26	2	6	Immobiliekauffrau / Bereich Vermietung	13	45	7	6	6	7	6	6	7	7	7	7	7	6	6	5	4	4	7	7	7	7	7	7	7	7	7	6	6	7	6	5	5	5	5	Mozilla/5.0 (iPhone; CPU iPhone OS 10_2 like Mac OS X) AppleWebKit/602.3.12 (KHTML, like Gecko) Mobile/14C92 [FBAN/FBIOS;FBAV/77.0.0.45.70;FBBV/48299134;FBRV/0;FBDV/iPhone9,3;FBMD/iPhone;FBSN/iOS;FBSV/10.2;FBSS/2;FBCR/1&1;FBID/phone;FBLC/de_DE;FBOP/5]	http://m.facebook.com	0	0
1242	0	0	31	4217779	-77	448	46	1	8	Sozialarbeiter	204	30	7	7	5	5	5	5	6	6	1	1	1	1	1	1	1	1	6	6	7	6	7	7	6	7	6	3	2	2	2	1	1	1	2	Mozilla/5.0 (iPhone; CPU iPhone OS 10_2_1 like Mac OS X) AppleWebKit/602.4.6 (KHTML, like Gecko) Mobile/14D27 [FBAN/FBIOS;FBAV/83.0.0.38.70;FBBV/51754296;FBDV/iPhone9,3;FBMD/iPhone;FBSN/iOS;FBSV/10.2.1;FBSS/2;FBCR/o2-de;FBID/phone;FBLC/de_DE;FBOP/5;FBRV/0]	http://m.facebook.com	0	0
1248	0	0	31	4217779	-77	253	19	1	6	Kaufmann im Einzelhandel	36	40	6	6	5	7	6	6	5	7	7	5	6	6	4	4	6	6	6	4	5	3	6	6	3	5	4	6	5	5	7	6	7	7	7	Mozilla/5.0 (Linux; Android 6.0.1; SM-G920F Build/MMB29K; wv) AppleWebKit/537.36 (KHTML, like Gecko) Version/4.0 Chrome/56.0.2924.87 Mobile Safari/537.36 [FB_IAB/MESSENGER;FBAV/108.0.0.20.70;]	https://m.facebook.com/flx/warn/?u=https%3A%2F%2Fww3.unipark.de%2Fuc%2Fstaerkennutzen%2F&h=ATMIAu58p5uqs32H5_Xs_82l5z3DtY26nIiBk2GAj3gAXqfje5dUimh_NR-j0PbdiX2pfh9Sdw-r7dal4iCqiuCVaJsgmgs4T3OketFBAqKNuyxbjyT_RXmF-qNaX5jxbAAQyIWTg4w_Ee7oYocQoiwpdbwE4ss2NIwmTS490hzdEyMsxCBSWWKmHNW3eF4z5EhQ2WTP-jA405zhxTCitsc13txDdMaV2LqG3nSNz9Y	0	0
1253	0	0	31	4217779	-77	314	49	2	8	Krankenschwester	360	40	4	4	3	3	3	2	2	2	4	3	2	4	4	2	2	2	5	6	6	7	7	7	7	7	7	4	5	5	7	5	7	6	7	Mozilla/5.0 (iPad; CPU OS 9_3_5 like Mac OS X) AppleWebKit/601.1.46 (KHTML, like Gecko) Mobile/13G36 [FBAN/MessengerForiOS;FBAV/108.0.0.36.70;FBBV/51642321;FBDV/iPad3,3;FBMD/iPad;FBSN/iPhone OS;FBSV/9.3.5;FBSS/2;FBCR/Vodafone.de;FBID/tablet;FBLC/de_DE;FBOP/5;FBRV/0]	http://m.facebook.com	0	0
1255	0	0	31	4217779	-77	331	22	1	8	Klettertrainer	18	12	6	6	6	4	6	7	7	7	5	5	2	3	2	2	2	3	7	7	7	7	7	7	6	7	7	4	3	3	3	3	3	3	4	Mozilla/5.0 (iPhone; CPU iPhone OS 10_2_1 like Mac OS X) AppleWebKit/602.4.6 (KHTML, like Gecko) Mobile/14D27 [FBAN/MessengerForiOS;FBAV/108.0.0.36.70;FBBV/51642321;FBDV/iPhone7,1;FBMD/iPhone;FBSN/iOS;FBSV/10.2.1;FBSS/3;FBCR/o2-de;FBID/phone;FBLC/de_DE;FBOP/5;FBRV/0]	http://m.facebook.com	0	0
1260	0	0	31	4217779	-77	602	31	2	9	Archäologin	77	20	2	2	2	2	3	3	4	3	1	4	5	3	2	2	5	2	2	3	3	4	3	2	3	4	3	3	4	3	2	1	2	3	3	Mozilla/5.0 (Windows NT 6.1; WOW64; rv:51.0) Gecko/20100101 Firefox/51.0	https://www.facebook.com/	0	0
1265	0	0	31	4217779	-77	299	20	2	6	Aushilfe Café, Hostess auf messen	18	6	4	4	3	3	4	4	3	4	2	2	5	2	2	4	5	4	2	4	5	4	4	5	6	5	5	5	5	4	6	4	4	5	5	Mozilla/5.0 (iPhone; CPU iPhone OS 10_2_1 like Mac OS X) AppleWebKit/602.4.6 (KHTML, like Gecko) Mobile/14D27 [FBAN/FBIOS;FBAV/75.0.0.48.61;FBBV/45926345;FBRV/0;FBDV/iPhone6,2;FBMD/iPhone;FBSN/iOS;FBSV/10.2.1;FBSS/2;FBCR/o2-de;FBID/phone;FBLC/de_DE;FBOP/5]	http://m.facebook.com	0	0
1266	0	0	31	4217779	-77	302	35	2	8	Krankenschwester/Erzieherin in der Flüchtlingshilfe	1,5	39	7	7	7	7	7	7	7	7	5	7	7	7	6	6	6	6	6	7	7	7	7	7	7	7	5	5	6	5	7	6	6	6	6	Mozilla/5.0 (iPhone; CPU iPhone OS 10_2_1 like Mac OS X) AppleWebKit/602.4.6 (KHTML, like Gecko) Mobile/14D27 [FBAN/FBIOS;FBAV/83.0.0.38.70;FBBV/51754296;FBDV/iPhone8,1;FBMD/iPhone;FBSN/iOS;FBSV/10.2.1;FBSS/2;FBCR/1&1;FBID/phone;FBLC/de_DE;FBOP/5;FBRV/0]	http://m.facebook.com	0	0
1273	0	0	31	4217779	-77	284	46	2	6	Verkäuferin	31	26	1	2	2	2	2	2	2	2	1	1	7	2	2	3	6	7	2	2	3	3	2	3	2	3	3	5	5	4	5	1	4	4	4	Mozilla/5.0 (Linux; Android 6.0; HUAWEI VNS-L31 Build/HUAWEIVNS-L31; wv) AppleWebKit/537.36 (KHTML, like Gecko) Version/4.0 Chrome/56.0.2924.87 Mobile Safari/537.36 [FB_IAB/FB4A;FBAV/114.0.0.20.70;]	-99	0	0
1275	0	0	31	4217779	-77	25522	36	2	8	Pflegedienstleitung	36	49	6	6	6	6	6	6	6	6	6	6	6	6	6	4	6	4	6	6	6	6	6	6	6	6	6	3	2	6	6	6	6	6	4	Mozilla/5.0 (iPhone; CPU iPhone OS 10_1_1 like Mac OS X) AppleWebKit/602.2.14 (KHTML, like Gecko) Mobile/14B100 [FBAN/FBIOS;FBAV/83.0.0.38.70;FBBV/51754296;FBDV/iPhone8,2;FBMD/iPhone;FBSN/iOS;FBSV/10.1.1;FBSS/3;FBCR/Telekom.de;FBID/phone;FBLC/de_DE;FBOP/5;FBRV/52411960]	http://m.facebook.com	0	0
1276	0	0	32	4217779	-77	-1	38	2	8	Erzieher	180	40	6	6	6	6	7	7	7	7	6	6	6	6	6	6	6	6	7	7	7	7	6	6	7	7	7	7	7	7	6	6	6	5	6	Mozilla/5.0 (Linux; Android 6.0.1; D5803 Build/23.5.A.0.575) AppleWebKit/537.36 (KHTML, like Gecko) Chrome/56.0.2924.87 Mobile Safari/537.36	-99	0	0
1283	0	0	31	4217779	-77	607	53	2	8	Sonderpädagogin	360	38	6	6	5	5	3	4	4	4	6	6	6	4	5	1	2	2	7	6	7	6	7	6	4	6	5	4	4	4	5	5	2	3	6	Mozilla/5.0 (Windows NT 10.0; Win64; x64) AppleWebKit/537.36 (KHTML, like Gecko) Chrome/51.0.2704.79 Safari/537.36 Edge/14.14393	-99	0	0
1286	0	0	31	4217779	-77	587	46	2	8	Rettungssanitäter	5	15	6	6	6	7	6	6	7	7	5	6	7	6	1	1	6	2	6	5	6	6	6	6	4	6	5	3	5	2	4	1	4	5	3	Mozilla/5.0 (Linux; Android 6.0.1; SM-N910F Build/MMB29M; wv) AppleWebKit/537.36 (KHTML, like Gecko) Version/4.0 Chrome/56.0.2924.87 Mobile Safari/537.36 [FB_IAB/FB4A;FBAV/114.0.0.20.70;]	-99	0	0
1290	0	0	31	4217779	-77	329	25	2	8	Psychologin in Forschung und Entwicklung	24	20	7	6	7	6	7	6	7	7	2	5	3	2	6	2	2	3	6	7	7	6	6	5	6	5	6	3	3	4	5	5	3	3	3	Mozilla/5.0 (Linux; Android 6.0.1; SM-G903F Build/MMB29K; wv) AppleWebKit/537.36 (KHTML, like Gecko) Version/4.0 Chrome/56.0.2924.87 Mobile Safari/537.36 [FB_IAB/FB4A;FBAV/114.0.0.20.70;]	http://m.facebook.com/	0	0
1300	0	0	31	4217779	-77	529	36	2	6	Bürokauffrau, Mediengestalterin, Verkauf, Vermietung	240	50	6	6	6	6	6	6	6	7	2	5	6	6	1	1	7	5	7	7	7	7	7	7	4	7	5	4	4	3	7	1	4	5	4	Mozilla/5.0 (iPhone; CPU iPhone OS 10_0_1 like Mac OS X) AppleWebKit/602.1.50 (KHTML, like Gecko) Mobile/14A403 [FBAN/FBIOS;FBAV/68.0.0.49.70;FBBV/41924288;FBRV/0;FBDV/iPhone7,2;FBMD/iPhone;FBSN/iOS;FBSV/10.0.1;FBSS/2;FBCR/Vodafone.de;FBID/phone;FBLC/de_DE;FBOP/5]	-99	0	0
1332	0	0	31	4217779	-77	449	37	2	8	Auskunftsassistentin	19	30	4	3	3	3	3	3	3	3	1	1	2	2	1	1	1	1	7	7	7	7	6	6	6	6	7	2	5	5	3	2	1	1	2	Mozilla/5.0 (iPhone; CPU iPhone OS 10_2_1 like Mac OS X) AppleWebKit/602.4.6 (KHTML, like Gecko) Mobile/14D27 [FBAN/FBIOS;FBAV/67.0.0.49.70;FBBV/41277963;FBRV/0;FBDV/iPhone8,1;FBMD/iPhone;FBSN/iOS;FBSV/10.2.1;FBSS/2;FBCR/o2-de;FBID/phone;FBLC/de_DE;FBOP/5]	-99	0	0
1335	0	0	31	4217779	-77	554	43	1	8	Pflegehelfer	104	28	7	7	6	7	7	6	6	6	5	5	4	5	5	4	4	3	7	6	6	6	7	7	7	7	7	5	5	5	5	5	4	5	4	Mozilla/5.0 (Linux; Android 4.4.2; de-at; SAMSUNG GT-I9195 Build/KOT49H) AppleWebKit/537.36 (KHTML, like Gecko) Version/1.5 Chrome/28.0.1500.94 Mobile Safari/537.36	-99	0	0
1348	0	0	31	4217779	-77	332	33	2	6	Kauffrau im Einzelhandel	18	54	2	2	3	2	2	3	1	3	3	1	5	3	2	1	5	4	3	2	2	3	2	2	3	3	3	3	5	2	3	1	2	2	2	Mozilla/5.0 (Linux; Android 6.0.1; SAMSUNG SM-A300FU Build/MMB29M) AppleWebKit/537.36 (KHTML, like Gecko) SamsungBrowser/4.0 Chrome/44.0.2403.133 Mobile Safari/537.36	-99	0	0
1350	0	0	31	4217779	-77	983	27	1	2	Werkstudent für Energiemanagement / Fertigungscontrolling	12	20	5	6	5	4	4	5	6	5	2	2	1	1	1	1	1	1	5	5	6	6	6	6	4	6	4	4	4	4	4	6	4	4	4	Mozilla/5.0 (Linux; Android 5.0; E2303 Build/26.1.A.3.111; wv) AppleWebKit/537.36 (KHTML, like Gecko) Version/4.0 Chrome/56.0.2924.87 Mobile Safari/537.36 [FB_IAB/FB4A;FBAV/112.0.0.20.70;]	http://m.facebook.com/	0	0
1359	0	0	31	4217779	-77	386	57	2	8	Altenpflege	10	35	5	6	6	6	6	6	6	6	2	2	2	2	1	3	2	1	7	7	6	3	2	3	1	7	7	7	6	6	6	4	2	5	6	Mozilla/5.0 (iPhone; CPU iPhone OS 9_0_1 like Mac OS X) AppleWebKit/601.1.46 (KHTML, like Gecko) Mobile/13A404 [FBAN/FBIOS;FBAV/63.0.0.37.140;FBBV/37606630;FBRV/0;FBDV/iPhone6,2;FBMD/iPhone;FBSN/iPhone OS;FBSV/9.0.1;FBSS/2;FBCR/Vodafone.de;FBID/phone;FBLC/de_DE;FBOP/5]	-99	0	0
1362	0	0	31	4217779	-77	345	38	2	8	Pflegehelferin	200	30	6	6	6	6	6	6	6	6	6	6	6	6	6	6	6	6	6	6	6	6	6	6	6	6	6	6	6	6	6	6	6	6	6	Mozilla/5.0 (Linux; Android 5.1; MEDION E5020 Build/MEDION-E5020; wv) AppleWebKit/537.36 (KHTML, like Gecko) Version/4.0 Chrome/56.0.2924.87 Mobile Safari/537.36 [FB_IAB/FB4A;FBAV/114.0.0.20.70;]	-99	0	0
1381	0	0	31	4217779	-77	283	49	2	6	Bezirksleitung Vertrieb	29	8	5	5	3	5	4	6	4	6	3	4	4	4	3	3	4	4	4	5	5	5	5	6	4	5	5	3	4	2	3	3	4	3	4	Mozilla/5.0 (Windows NT 6.3; WOW64; rv:51.0) Gecko/20100101 Firefox/51.0	-99	0	0
1383	0	0	31	4217779	-77	345	30	2	8	Lehrerin	27	40	4	3	3	3	2	4	3	3	1	2	3	2	2	3	2	1	5	3	6	3	5	5	6	5	5	3	2	2	3	5	2	2	3	Mozilla/5.0 (iPhone; CPU iPhone OS 10_2_1 like Mac OS X) AppleWebKit/602.4.6 (KHTML, like Gecko) Mobile/14D27 [FBAN/FBIOS;FBAV/83.0.0.38.70;FBBV/51754296;FBDV/iPhone7,2;FBMD/iPhone;FBSN/iOS;FBSV/10.2.1;FBSS/2;FBCR/o2-de;FBID/phone;FBLC/de_DE;FBOP/5;FBRV/52411960]	http://m.facebook.com	0	0
1418	0	0	31	4217779	-77	474	54	2	6	Kaufmännische Angestellte	111	38	6	6	5	5	4	6	6	6	4	6	6	7	6	1	6	6	6	7	7	7	6	6	6	6	6	1	1	1	1	5	6	6	5	Mozilla/5.0 (Linux; Android 5.0; E2303 Build/26.1.A.3.111; wv) AppleWebKit/537.36 (KHTML, like Gecko) Version/4.0 Chrome/56.0.2924.87 Mobile Safari/537.36 [FB_IAB/FB4A;FBAV/114.0.0.20.70;]	-99	0	0
1427	0	0	31	4217779	-77	243	31	2	3	Architektin	12	45	5	4	3	3	3	4	2	3	1	2	4	3	3	2	2	3	5	4	5	4	4	4	3	4	5	2	3	3	3	2	2	2	4	Mozilla/5.0 (Windows NT 10.0; WOW64; rv:43.0) Gecko/20100101 Firefox/43.0	https://www.facebook.com	0	0
1432	0	0	31	4217779	-77	337	25	1	9	Recruiting	7	40	4	4	4	3	4	4	4	4	1	1	1	1	1	1	2	1	5	6	5	6	6	6	6	6	4	2	2	2	3	4	4	3	4	Mozilla/5.0 (Linux; Android 7.0; SM-G935F Build/NRD90M; wv) AppleWebKit/537.36 (KHTML, like Gecko) Version/4.0 Chrome/56.0.2924.87 Mobile Safari/537.36 [FB_IAB/FB4A;FBAV/114.0.0.20.70;]	http://m.facebook.com/	0	0
1436	0	0	31	4217779	-77	248	25	1	4	Softwaretest	15	15	5	3	2	2	2	2	2	2	2	2	2	2	2	2	4	2	2	3	2	2	5	3	3	3	3	6	3	4	5	3	5	4	4	Mozilla/5.0 (Windows NT 6.1; WOW64; Trident/7.0; IAV/IE11; rv:11.0) like Gecko	https://intranet.iavgroup.local/organisatorische-gruppen/studenten/cug/article.1488975258052.html	0	0
1438	0	0	31	4217779	-77	226	34	2	8	Krankenschwester	183	35	6	6	6	5	5	6	6	6	4	4	6	4	6	4	4	6	7	6	6	6	6	5	6	6	6	4	5	4	4	4	4	4	4	Mozilla/5.0 (Linux; Android 6.0.1; SM-G900F Build/MMB29M; wv) AppleWebKit/537.36 (KHTML, like Gecko) Version/4.0 Chrome/56.0.2924.87 Mobile Safari/537.36 [FB_IAB/FB4A;FBAV/114.0.0.20.70;]	-99	0	0
1442	0	0	31	4217779	-77	428	24	2	6	Kauffrau im Einzelhandel	72	36	4	4	3	2	2	2	1	2	1	1	1	1	1	1	1	1	2	3	3	3	3	3	6	4	4	3	2	1	3	1	3	3	3	Mozilla/5.0 (Linux; Android 6.0.1; SM-G920F Build/MMB29K; wv) AppleWebKit/537.36 (KHTML, like Gecko) Version/4.0 Chrome/56.0.2924.87 Mobile Safari/537.36 [FB_IAB/FB4A;FBAV/114.0.0.20.70;]	http://m.facebook.com/	0	0
1453	0	0	31	4217779	-77	321	54	2	9	Redakteurin	247	30	5	5	5	5	5	5	5	5	1	1	4	1	1	1	4	5	6	7	7	7	7	7	6	7	7	2	1	2	6	1	4	6	5	Mozilla/5.0 (Linux; Android 6.0.1; LG-K520 Build/MMB29M) AppleWebKit/537.36 (KHTML, like Gecko) Chrome/56.0.2924.87 Mobile Safari/537.36	-99	0	0
1477	0	0	31	4217779	-77	527	50	2	5	Personalmitarbeiterin	71	38	6	6	5	5	4	5	4	5	5	4	4	4	5	3	4	3	6	5	6	4	5	5	4	6	5	4	4	4	4	4	5	4	4	Mozilla/5.0 (Windows NT 6.1; WOW64; Trident/7.0; IAV/IE11; rv:11.0) like Gecko	-99	0	0
1495	0	0	31	4217779	-77	182	25	2	8	Fitnesstrainerin	1	20	6	6	5	5	6	6	6	6	4	4	2	2	4	3	2	4	5	6	6	6	6	6	7	6	6	3	2	2	3	2	2	3	2	Mozilla/5.0 (Macintosh; Intel Mac OS X 10_11_6) AppleWebKit/602.1.50 (KHTML, like Gecko) Version/10.0 Safari/602.1.50	https://www.facebook.com/	0	0
1512	0	0	31	4217779	-77	314	21	2	9	studentische Hilfskraft	4	10	7	7	7	6	7	7	7	7	5	7	5	5	6	2	5	7	6	6	7	6	7	7	7	4	7	3	3	5	5	4	5	3	4	Mozilla/5.0 (Windows NT 6.1) AppleWebKit/537.36 (KHTML, like Gecko) Chrome/56.0.2924.87 Safari/537.36	https://www.facebook.com/	0	0
1522	0	0	31	4217779	-77	255	22	1	10	Offizier	40	50	5	6	4	3	5	6	6	4	1	2	7	2	7	2	7	3	6	5	6	6	6	7	7	6	5	3	4	3	3	2	2	4	5	Mozilla/5.0 (Windows NT 10.0; WOW64; rv:51.0) Gecko/20100101 Firefox/51.0	-99	0	0
1530	0	0	31	4217779	-77	383	23	1	10	Offizier	45	40	3	2	1	1	2	3	1	3	2	4	6	4	6	4	7	4	5	5	4	6	5	6	7	5	6	3	4	3	4	4	5	3	4	Mozilla/5.0 (Macintosh; Intel Mac OS X 10_10_5) AppleWebKit/602.4.8 (KHTML, like Gecko) Version/10.0.3 Safari/602.4.8	-99	0	0
1531	0	0	31	4217779	-77	152	35	1	5	Paketzusteller	30	39	6	5	5	6	6	6	4	6	4	5	5	5	5	4	4	5	5	5	5	5	5	5	5	4	5	6	6	6	4	4	6	7	5	Mozilla/5.0 (Linux; Android 6.0; HTC One_M8 Build/MRA58K; wv) AppleWebKit/537.36 (KHTML, like Gecko) Version/4.0 Chrome/56.0.2924.87 Mobile Safari/537.36 [FB_IAB/FB4A;FBAV/114.0.0.20.70;]	-99	0	0
1535	0	0	31	4217779	-77	257	20	1	10	Soldat	20	41	4	4	2	2	2	5	2	4	5	5	6	5	7	4	5	2	4	3	4	4	4	5	5	4	5	5	3	5	5	3	4	5	3	Mozilla/5.0 (iPhone; CPU iPhone OS 10_2_1 like Mac OS X) AppleWebKit/602.4.6 (KHTML, like Gecko) Version/10.0 Mobile/14D27 Safari/602.1	-99	0	0
1536	0	0	31	4217779	-77	419	23	1	10	Offizier im Truppendienst Marine / Student	44	40	5	6	6	5	4	5	6	4	5	7	6	6	7	5	4	4	5	5	6	6	7	5	3	5	4	3	3	3	4	2	4	4	5	Mozilla/5.0 (Windows NT 10.0; WOW64; rv:52.0) Gecko/20100101 Firefox/52.0	-99	0	0
1542	0	0	31	4217779	-77	294	25	1	10	Offizier und Student der Bildungs- und Erziehungswissenschaften	77	41	6	6	5	2	5	4	2	5	3	3	2	4	2	2	7	2	7	7	7	7	7	7	6	7	7	5	2	4	6	1	4	6	7	Mozilla/5.0 (Windows NT 6.1; WOW64; rv:51.0) Gecko/20100101 Firefox/51.0	-99	0	0
1544	0	0	31	4217779	-77	232	23	1	10	Soldat	32	40	3	3	5	4	5	4	5	4	3	4	4	5	5	2	4	6	5	7	5	7	6	5	5	5	5	6	5	6	6	7	6	6	6	Mozilla/5.0 (iPhone; CPU iPhone OS 10_2_1 like Mac OS X) AppleWebKit/602.4.6 (KHTML, like Gecko) Version/10.0 Mobile/14D27 Safari/602.1	-99	0	0
1549	0	0	31	4217779	-77	318	23	2	10	Soldat	44	41	3	4	4	4	5	4	4	5	2	3	5	5	5	3	5	2	5	5	4	5	4	4	5	4	5	6	5	5	5	6	6	5	6	Mozilla/5.0 (Windows NT 6.1; Trident/7.0; rv:11.0) like Gecko	-99	0	0
1552	0	0	31	4217779	-77	888	29	2	4	Datenanalyst	2	38	5	5	5	4	4	4	5	5	3	5	5	5	5	5	6	4	5	5	5	5	4	4	3	5	5	5	5	4	5	3	3	4	5	Mozilla/5.0 (Windows NT 6.1; WOW64; Trident/7.0; IAV/IE11; rv:11.0) like Gecko	https://intranet.iavgroup.local/organisatorische-gruppen/studenten/cug/article.1488975258052.html	0	0
1553	0	0	31	4217779	-77	294	24	1	10	Marine Offz	56	48	6	5	5	5	5	6	5	5	6	5	6	6	6	6	5	5	7	4	5	5	5	7	6	6	6	5	5	5	5	4	5	5	5	Mozilla/5.0 (iPhone; CPU iPhone OS 10_2 like Mac OS X) AppleWebKit/602.3.12 (KHTML, like Gecko) Version/10.0 Mobile/14C92 Safari/602.1	-99	0	0
1556	0	0	31	4217779	-77	264	21	1	10	Offizier im Studium (Psychologie), danach Ausbildung zum mil. Air Traffic Controller	32	41	6	6	5	5	4	5	3	4	5	3	5	2	6	3	3	7	6	5	7	6	6	6	7	6	7	4	3	4	4	6	4	4	5	Mozilla/5.0 (Windows NT 10.0; WOW64) AppleWebKit/537.36 (KHTML, like Gecko) Chrome/56.0.2924.87 Safari/537.36	-99	0	0
1557	0	0	31	4217779	-77	272	24	1	10	Soldat auf Zeit in der Offizierslaufbahn	45	41	4	5	4	3	5	4	4	5	6	4	5	6	6	4	5	5	5	5	6	5	6	5	5	5	6	3	4	4	4	4	5	4	5	Mozilla/5.0 (Windows NT 6.3; WOW64; rv:46.0) Gecko/20100101 Firefox/46.0	-99	0	0
1558	0	0	31	4217779	-77	555	25	1	10	BWL Student	6	25	6	4	4	3	4	5	3	4	7	6	6	6	6	5	5	6	5	6	6	6	5	5	4	5	5	3	3	3	4	1	3	3	3	Mozilla/5.0 (Windows NT 10.0; WOW64; rv:51.0) Gecko/20100101 Firefox/51.0	-99	0	0
1563	0	0	31	4217779	-77	254	26	1	10	Offizier der Heeresaufklärungstruppe Fähigkeit Fernspäh	81	50	6	6	3	5	2	6	4	4	7	4	4	4	6	5	2	3	7	7	6	7	7	7	7	6	7	6	5	4	6	7	7	7	7	Mozilla/5.0 (Windows NT 6.1; WOW64) AppleWebKit/537.36 (KHTML, like Gecko) Chrome/56.0.2924.87 Safari/537.36 OPR/43.0.2442.1144	-99	0	0
1564	0	0	31	4217779	-77	248	23	1	10	Offizier	21	41	6	7	7	5	6	7	5	7	6	6	6	5	6	4	6	6	6	5	6	5	5	5	6	6	5	5	6	5	6	6	6	5	5	Mozilla/5.0 (iPhone; CPU iPhone OS 10_2_1 like Mac OS X) AppleWebKit/602.4.6 (KHTML, like Gecko) Version/10.0 Mobile/14D27 Safari/602.1	-99	0	0
1565	0	0	31	4217779	-77	177	25	1	10	Offizier	60	41	5	5	5	5	5	5	5	5	6	4	6	5	7	6	4	6	5	6	6	6	5	5	6	5	5	5	6	4	5	4	5	5	4	Mozilla/5.0 (Windows NT 6.1; WOW64; rv:51.0) Gecko/20100101 Firefox/51.0	-99	0	0
1570	0	0	31	4217779	-77	246	26	1	8	Coach	36	45	6	6	6	4	6	6	6	6	7	5	4	4	2	3	4	3	7	6	6	6	6	7	5	5	7	6	5	5	7	4	6	7	7	Mozilla/5.0 (Macintosh; Intel Mac OS X 10_12_3) AppleWebKit/602.4.8 (KHTML, like Gecko) Version/10.0.3 Safari/602.4.8	https://l.facebook.com/	0	0
1577	0	0	31	4217779	-77	242	27	1	5	Student	26	20	5	5	6	5	6	6	5	6	2	5	5	6	4	4	5	4	6	6	6	6	7	7	6	7	6	6	6	4	5	3	3	5	6	Mozilla/5.0 (Windows NT 6.1; WOW64; Trident/7.0; IAV/IE11; rv:11.0) like Gecko	https://intranet.iavgroup.local/organisatorische-gruppen/studenten/cug/article.1488975258052.html	0	0
1582	0	0	31	4217779	-77	472	24	1	10	Student und Offizieranwärter bei der Bw	30	25	4	5	2	1	3	4	4	4	5	5	5	4	2	3	5	3	5	3	6	5	4	4	5	4	5	2	3	3	5	2	4	4	5	Mozilla/5.0 (iPhone; CPU iPhone OS 10_2_1 like Mac OS X) AppleWebKit/602.4.6 (KHTML, like Gecko) Version/10.0 Mobile/14D27 Safari/602.1	-99	0	0
1585	0	0	31	4217779	-77	511	32	2	5	Disposition	144	42	6	4	7	4	7	5	4	6	1	1	2	1	1	1	2	2	6	6	7	6	7	7	7	6	6	3	3	3	1	2	1	1	1	Mozilla/5.0 (iPhone; CPU iPhone OS 10_2 like Mac OS X) AppleWebKit/602.3.12 (KHTML, like Gecko) Mobile/14C92 [FBAN/FBIOS;FBAV/83.0.0.38.70;FBBV/51754296;FBDV/iPhone8,1;FBMD/iPhone;FBSN/iOS;FBSV/10.2;FBSS/2;FBCR/Vodafone.de;FBID/phone;FBLC/de_DE;FBOP/5;FBRV/0]	-99	0	0
1588	0	0	31	4217779	-77	472	25	2	9	Produktionskoordination	11	50	7	6	7	7	7	7	6	7	3	4	4	6	3	3	4	6	6	7	7	7	7	7	7	7	7	6	5	5	5	7	5	6	7	Mozilla/5.0 (Linux; Android 6.0.1; E5823 Build/32.2.A.5.11; wv) AppleWebKit/537.36 (KHTML, like Gecko) Version/4.0 Chrome/56.0.2924.87 Mobile Safari/537.36 [FB_IAB/MESSENGER;FBAV/108.0.0.20.70;]	http://m.facebook.com/	0	0
1592	0	0	31	4217779	-77	256	20	1	10	Offizieranwärter im MilNWLw	17	42	7	7	7	5	5	7	7	5	4	4	4	2	3	2	3	4	7	7	6	7	7	6	6	6	7	3	3	3	4	3	4	2	4	Mozilla/5.0 (Windows NT 6.1; WOW64) AppleWebKit/537.36 (KHTML, like Gecko) Chrome/47.0.2526.106 Safari/537.36	-99	0	0
1596	0	0	32	4217779	-77	-1	26	2	10	Student	39	60	7	7	5	4	7	7	6	7	5	4	4	5	5	3	6	6	6	6	7	7	5	7	4	6	4	6	7	6	7	6	7	7	7	Mozilla/5.0 (Windows NT 10.0; WOW64; Trident/7.0; Touch; rv:11.0) like Gecko	-99	0	0
1603	0	0	31	4217779	-77	387	20	2	8	Physiotherapeutin	6	35	7	6	5	5	6	7	6	6	6	6	7	5	5	3	5	6	6	6	7	5	5	6	6	6	5	5	5	5	6	6	6	5	5	Mozilla/5.0 (Linux; Android 7.0; HUAWEI NXT-L29 Build/HUAWEINXT-L29; wv) AppleWebKit/537.36 (KHTML, like Gecko) Version/4.0 Chrome/56.0.2924.87 Mobile Safari/537.36 [FB_IAB/FB4A;FBAV/114.0.0.20.70;]	http://m.facebook.com/	0	0
1612	0	0	31	4217779	-77	191	19	2	10	Offizier	20	41	5	4	4	4	5	3	4	5	6	5	4	3	5	5	5	4	5	5	6	5	5	5	4	5	5	4	3	3	3	4	3	3	4	Mozilla/5.0 (iPhone; CPU iPhone OS 10_2_1 like Mac OS X) AppleWebKit/602.4.6 (KHTML, like Gecko) Version/10.0 Mobile/14D27 Safari/602.1	-99	0	0
1614	0	0	31	4217779	-77	548	21	2	10	Offizier	27	41	5	5	7	6	5	7	6	7	6	6	7	4	5	5	7	2	7	7	7	7	7	7	7	7	7	3	5	5	4	7	3	4	7	Mozilla/5.0 (Windows NT 6.1; WOW64) AppleWebKit/537.36 (KHTML, like Gecko) Chrome/56.0.2924.87 Safari/537.36	-99	0	0
1654	0	0	31	4217779	-77	362	31	1	6	Call Center Agent	15	30	7	7	7	7	7	7	6	7	4	4	4	4	4	4	4	4	7	6	7	7	7	7	6	7	7	6	6	6	6	1	5	6	6	Mozilla/5.0 (Linux; Android 6.0.1; SM-G920F Build/MMB29K) AppleWebKit/537.36 (KHTML, like Gecko) Chrome/56.0.2924.87 Mobile Safari/537.36	https://m.facebook.com/	0	0
1661	0	0	31	4217779	-77	397	24	2	8	studentische Hilfskraft	15	10	2	2	2	2	2	2	2	3	2	3	2	1	1	1	1	2	3	2	4	2	3	3	2	3	2	2	2	2	3	4	2	3	3	Mozilla/5.0 (Windows NT 10.0; WOW64; rv:52.0) Gecko/20100101 Firefox/52.0	https://www.facebook.com/	0	0
1676	0	0	31	4217779	-77	442	42	2	8	Altenpflege	84	35	4	1	6	3	3	5	4	3	2	2	3	3	2	4	4	2	5	5	4	5	5	5	5	5	6	5	5	5	5	4	5	6	5	Mozilla/5.0 (Linux; Android 5.1.1; SM-G531F Build/LMY48B; wv) AppleWebKit/537.36 (KHTML, like Gecko) Version/4.0 Chrome/56.0.2924.87 Mobile Safari/537.36 [FB_IAB/FB4A;FBAV/113.0.0.16.70;]	-99	0	0
1682	0	0	31	4217779	-77	526	46	2	8	Physiotherapeut	234	38	5	5	2	2	2	3	3	5	1	2	1	1	1	2	2	2	6	5	5	5	5	3	3	5	6	2	2	2	2	3	2	2	2	Mozilla/5.0 (Windows NT 6.3; WOW64; rv:37.0) Gecko/20100101 Firefox/37.0	-99	0	0
1684	0	0	31	4217779	-77	1845	22	2	10	Soldat (Offizieranwärter im Studium)	20	41	4	4	3	3	3	4	4	3	4	3	6	4	3	3	6	4	4	5	4	5	4	5	4	4	3	5	4	5	3	3	3	4	5	Mozilla/5.0 (Windows NT 6.1; WOW64) AppleWebKit/537.36 (KHTML, like Gecko) Chrome/56.0.2924.87 Safari/537.36	-99	0	0
1689	0	0	31	4217779	-77	2345	25	2	9	Werkstudentin im Online Marketing	18	18	4	4	4	3	4	5	5	5	5	4	2	2	3	2	2	4	6	5	6	5	4	5	4	5	3	4	3	3	5	2	5	4	5	Mozilla/5.0 (Windows NT 10.0; WOW64; rv:52.0) Gecko/20100101 Firefox/52.0	https://www.facebook.com/	0	0
1699	0	0	31	4217779	-77	623	21	2	10	Studium Psychologie	12	15	4	2	2	2	2	2	2	2	7	2	7	7	5	5	6	7	5	3	4	2	7	7	6	3	4	2	3	3	3	4	6	4	1	Mozilla/5.0 (Windows NT 10.0) AppleWebKit/537.36 (KHTML, like Gecko) Chrome/56.0.2924.87 Safari/537.36	-99	0	0
1704	0	0	31	4217779	-77	290	24	2	8	Lehrerin	1	35	6	6	2	1	2	2	6	3	2	1	6	5	1	2	5	1	6	7	7	7	7	7	3	7	7	3	3	6	6	3	5	5	7	Mozilla/5.0 (iPad; CPU OS 10_0_2 like Mac OS X) AppleWebKit/602.1.50 (KHTML, like Gecko) Mobile/14A456 [FBAN/FBIOS;FBAV/68.0.0.49.70;FBBV/41924288;FBRV/0;FBDV/iPad4,1;FBMD/iPad;FBSN/iOS;FBSV/10.0.2;FBSS/2;FBCR/;FBID/tablet;FBLC/de_DE;FBOP/5]	http://m.facebook.com	0	0
1717	0	0	31	4217779	-77	259	24	1	10	Offizier	30	42	6	6	5	4	5	5	5	5	6	4	6	5	6	6	7	6	6	7	6	5	5	5	4	5	5	5	5	3	6	5	3	4	7	Mozilla/5.0 (Windows NT 10.0; Win64; x64) AppleWebKit/537.36 (KHTML, like Gecko) Chrome/56.0.2924.87 Safari/537.36	-99	0	0
1726	0	0	31	4217779	-77	328	22	1	10	Truppenoffizier des Deutschen Heeres	48	41	7	7	7	7	7	7	7	7	7	7	7	7	7	5	7	7	7	7	7	7	7	7	7	7	7	5	5	5	6	7	7	5	4	Mozilla/5.0 (iPhone; CPU iPhone OS 10_2_1 like Mac OS X) AppleWebKit/602.4.6 (KHTML, like Gecko) Version/10.0 Mobile/14D27 Safari/602.1	-99	0	0
1728	0	0	31	4217779	-77	327	29	2	6	Kommissioniererin	23	20	5	2	3	1	2	3	3	3	1	1	3	1	1	1	4	1	4	2	2	2	3	4	3	3	3	4	6	4	6	6	6	4	5	Mozilla/5.0 (Windows NT 6.3; WOW64; rv:51.0) Gecko/20100101 Firefox/51.0	-99	0	0
1729	0	0	31	4217779	-77	213	21	2	10	Heeres Offizieranwärter	20	41	6	5	6	4	3	5	4	6	4	6	7	6	7	6	7	6	6	5	5	5	5	5	6	5	4	6	6	5	5	5	6	5	6	Mozilla/5.0 (Windows NT 6.3; WOW64) AppleWebKit/537.36 (KHTML, like Gecko) Chrome/56.0.2924.87 Safari/537.36	-99	0	0
1733	0	0	31	4217779	-77	332	24	1	10	Soldat	56	42	6	6	5	6	5	6	5	6	5	5	7	6	7	1	7	7	7	6	6	6	7	7	6	7	7	7	6	6	7	6	6	7	7	Mozilla/5.0 (iPhone; CPU iPhone OS 10_2_1 like Mac OS X) AppleWebKit/602.4.6 (KHTML, like Gecko) Version/10.0 Mobile/14D27 Safari/602.1	-99	0	0
1735	0	0	31	4217779	-77	443	23	2	8	Studentin, Aushilfe in einer Kita, selbstständige Babysitterin	90	15	6	6	5	4	4	5	6	6	2	5	3	2	4	3	5	2	6	6	7	6	7	7	5	6	4	4	4	3	6	4	4	6	5	Mozilla/5.0 (Windows NT 10.0; WOW64) AppleWebKit/537.36 (KHTML, like Gecko) Chrome/56.0.2924.87 Safari/537.36	https://www.facebook.com/	0	0
1738	0	0	31	4217779	-77	866	22	2	4	Diplomand-Inginieur	1	37	6	6	7	5	7	7	7	6	2	4	6	5	5	5	5	6	7	5	5	5	4	4	2	4	5	3	3	5	4	4	4	3	5	Mozilla/5.0 (Windows NT 6.1; WOW64; Trident/7.0; IAV/IE11; rv:11.0) like Gecko	https://intranet.iavgroup.local/organisatorische-gruppen/studenten/cug/article.1488975258052.html	0	0
1744	0	0	31	4217779	-77	527	19	2	7	Bürokauffrau	9	38	3	2	1	2	5	5	4	4	7	6	6	6	7	6	6	7	5	4	4	6	5	5	4	6	5	6	5	5	5	5	2	5	5	Mozilla/5.0 (Windows NT 6.1; WOW64; Trident/7.0; IAV/IE11; rv:11.0) like Gecko	-99	0	0
1747	0	0	31	4217779	-77	396	25	2	8	Sozialversicherungsfachangestellte	32	39	5	3	4	2	2	5	4	2	6	4	5	5	6	3	6	5	6	6	5	5	2	3	7	5	6	4	3	3	4	3	4	5	6	Mozilla/5.0 (Windows NT 6.1; WOW64; Trident/7.0; rv:11.0) like Gecko	https://l.facebook.com/l.php?u=https%3A%2F%2Fww3.unipark.de%2Fuc%2Fstaerkennutzen%2F&h=ATPIKxZWBCrFj2TiPHQ8QQ18i96yOSzkeuPsTWUc-TKse5FhUkfYni8JIKFcwL5YbD2HLDR35Haocr0ZdeSKXDd6nvNeWfPJztss0MJzhIjEkIkX4CXceyzD7bCRQ8vjda_nBWY&s=1	0	0
1750	0	0	31	4217779	-77	361	26	1	8	Rettungsdienst	54	44	5	2	5	3	4	4	5	4	2	4	2	3	4	4	6	2	7	6	7	5	4	7	6	7	5	4	5	4	6	7	4	5	6	Mozilla/5.0 (iPhone; CPU iPhone OS 10_2_1 like Mac OS X) AppleWebKit/602.4.6 (KHTML, like Gecko) Mobile/14D27 [FBAN/MessengerForiOS;FBAV/108.0.0.36.70;FBBV/51642321;FBDV/iPhone9,3;FBMD/iPhone;FBSN/iOS;FBSV/10.2.1;FBSS/2;FBCR/Vodafone.de;FBID/phone;FBLC/de_DE;FBOP/5;FBRV/0]	http://m.facebook.com	0	0
1751	0	0	31	4217779	-77	575	47	1	9	Musiker, Rundfunk-Produzent	240	35	6	6	6	5	6	6	6	6	5	5	4	4	5	4	5	4	5	5	6	5	7	6	6	7	7	4	4	4	5	4	4	5	4	Mozilla/5.0 (Windows NT 6.1; WOW64; rv:51.0) Gecko/20100101 Firefox/51.0	-99	0	0
1753	0	0	31	4217779	-77	295	28	2	7	Werkstudentin SAP Projektmanagement	9	20	5	5	6	5	5	6	6	6	4	1	1	4	4	3	4	3	6	7	7	7	5	5	5	5	6	4	4	3	4	4	5	3	3	Mozilla/5.0 (Windows NT 10.0; WOW64; Trident/7.0; IAV/IE11; rv:11.0) like Gecko	https://intranet.iavgroup.local/organisatorische-gruppen/studenten/cug/article.1488975258052.html	0	0
1754	0	0	31	4217779	-77	455	25	1	2	Quality Technician	11	44	5	5	5	4	4	5	6	5	5	5	4	3	2	2	4	3	5	5	7	6	5	7	4	5	5	4	4	4	5	4	2	4	5	Mozilla/5.0 (Linux; Android 6.0.1; E5823 Build/32.2.A.5.11; wv) AppleWebKit/537.36 (KHTML, like Gecko) Version/4.0 Chrome/56.0.2924.87 Mobile Safari/537.36 [FB_IAB/MESSENGER;FBAV/108.0.0.20.70;]	http://m.facebook.com/	0	0
1759	0	0	31	4217779	-77	304	22	2	10	Soldat	42	41	4	5	3	3	4	5	5	4	3	3	5	5	6	2	5	5	7	7	7	6	7	6	7	6	5	5	6	4	5	3	5	5	6	Mozilla/5.0 (Macintosh; Intel Mac OS X 10_12_3) AppleWebKit/602.4.8 (KHTML, like Gecko) Version/10.0.3 Safari/602.4.8	-99	0	0
1763	0	0	31	4217779	-77	374	23	2	6	Kauffrau im Einzelhandel	79	39	6	6	6	6	5	5	5	6	4	4	3	3	2	2	4	3	5	5	5	4	5	6	5	6	6	4	4	3	4	4	4	4	4	Mozilla/5.0 (Linux; Android 6.0.1; SM-G935F Build/MMB29K; wv) AppleWebKit/537.36 (KHTML, like Gecko) Version/4.0 Chrome/56.0.2924.87 Mobile Safari/537.36 [FB_IAB/MESSENGER;FBAV/108.0.0.20.70;]	http://m.facebook.com/	0	0
1764	0	0	31	4217779	-77	264	38	2	6	Immobilienfachwirtin	45	40	5	4	4	2	5	5	6	4	1	2	1	1	1	1	3	3	6	6	7	7	6	5	6	6	6	2	2	1	2	1	3	3	2	Mozilla/5.0 (iPhone; CPU iPhone OS 10_2_1 like Mac OS X) AppleWebKit/602.4.6 (KHTML, like Gecko) Mobile/14D27 [FBAN/FBIOS;FBAV/83.0.0.38.70;FBBV/51754296;FBDV/iPhone9,3;FBMD/iPhone;FBSN/iOS;FBSV/10.2.1;FBSS/2;FBCR/o2-de;FBID/phone;FBLC/de_DE;FBOP/5;FBRV/0]	http://m.facebook.com	0	0
1766	0	0	31	4217779	-77	593	21	1	6	Firmenkundenberater	32	39	6	6	5	5	4	6	6	5	6	6	5	7	7	5	5	5	4	5	3	6	4	4	5	5	5	5	4	5	4	3	3	4	4	Mozilla/5.0 (iPhone; CPU iPhone OS 10_2_1 like Mac OS X) AppleWebKit/602.4.6 (KHTML, like Gecko) Mobile/14D27 [FBAN/FBIOS;FBAV/83.0.0.38.70;FBBV/51754296;FBDV/iPhone7,2;FBMD/iPhone;FBSN/iOS;FBSV/10.2.1;FBSS/2;FBCR/E-Plus;FBID/phone;FBLC/de_DE;FBOP/5;FBRV/52433023]	http://m.facebook.com	0	0
1778	0	0	31	4217779	-77	469	26	1	2	informatik	25	16	4	4	4	3	6	4	3	4	1	6	2	1	1	1	1	1	6	6	4	7	5	2	3	5	5	6	4	2	5	1	2	2	4	Mozilla/5.0 (Windows NT 6.1; WOW64; Trident/7.0; IAV/IE11; rv:11.0) like Gecko	https://intranet.iavgroup.local/organisatorische-gruppen/studenten/cug/article.1488975258052.html	0	0
1779	0	0	31	4217779	-77	345	25	1	4	Informatiker (Softwareentwicklung)	26	40	6	7	6	5	4	6	5	5	4	3	5	3	2	2	4	4	7	7	7	7	6	5	4	6	5	6	7	6	5	4	6	5	7	Mozilla/5.0 (Windows NT 6.1; WOW64; rv:52.0) Gecko/20100101 Firefox/52.0 IAV/FF52	https://intranet.iavgroup.local/organisatorische-gruppen/studenten/cug/article.1488975258052.html	0	0
1780	0	0	31	4217779	-77	652	27	1	4	Masterand im Bereich Elektrotechnik	6	35	7	6	6	5	5	5	7	5	1	5	7	5	6	6	7	6	6	6	5	7	6	6	6	6	6	6	6	6	7	7	7	6	7	Mozilla/5.0 (Windows NT 6.1; WOW64; rv:52.0) Gecko/20100101 Firefox/52.0 IAV/FF52	https://intranet.iavgroup.local/my-intranet/de/start.html	0	0
1781	0	0	31	4217779	-77	329	26	1	5	Studentischer Mitarbeiter Fahrzeugtechnik Ingenieurwesen	1	20	4	5	4	4	3	4	5	5	3	4	5	4	3	3	5	5	6	5	5	5	6	5	3	5	4	3	5	4	4	5	4	4	4	Mozilla/5.0 (Windows NT 6.1; WOW64; rv:52.0) Gecko/20100101 Firefox/52.0 IAV/FF52	https://intranet.iavgroup.local/organisatorische-gruppen/studenten/cug/article.1488975258052.html	0	0
1785	0	0	31	4217779	-77	872	25	1	9	Product Manager bei einer Plattenfirma	15	20	2	2	1	1	1	2	3	1	1	1	1	1	1	1	1	2	3	3	2	5	2	5	4	2	4	7	7	3	7	5	5	7	7	Mozilla/5.0 (Macintosh; Intel Mac OS X 10_12_0) AppleWebKit/537.36 (KHTML, like Gecko) Chrome/56.0.2924.87 Safari/537.36	https://www.facebook.com/	0	0
1799	0	0	31	4217779	-77	278	26	1	4	Mathematiker	42	40	7	7	5	6	5	3	7	3	1	4	1	5	1	5	1	1	7	7	7	7	7	7	7	7	5	2	3	3	3	1	3	3	4	Mozilla/5.0 (Linux; Android 5.1; ZTE Blade L5 Build/LMY47I; wv) AppleWebKit/537.36 (KHTML, like Gecko) Version/4.0 Chrome/56.0.2924.87 Mobile Safari/537.36 [FB_IAB/MESSENGER;FBAV/108.0.0.20.70;]	http://m.facebook.com/	0	0
1803	0	0	31	4217779	-77	271	26	1	4	Physiker	30	40	6	6	5	5	5	5	4	6	3	3	5	2	3	2	4	5	5	6	5	4	5	4	4	5	5	3	3	3	4	5	4	3	4	Mozilla/5.0 (Windows NT 10.0; WOW64; rv:52.0) Gecko/20100101 Firefox/52.0	https://www.facebook.com/	0	0
1820	0	0	31	4217779	-77	457	49	2	7	Bürohilfe	16	6	5	4	4	3	3	2	3	4	1	1	2	2	1	1	4	3	4	6	4	4	4	6	5	5	5	4	4	3	4	3	2	2	3	Mozilla/5.0 (Windows NT 10.0; WOW64) AppleWebKit/537.36 (KHTML, like Gecko) Chrome/55.0.2883.98 Safari/537.36 Vivaldi/1.6.689.40	https://l.facebook.com/	0	0
1821	0	0	31	4217779	-77	219	42	1	9	Mediengestalter	8	40	6	5	5	5	4	4	5	5	1	2	1	1	1	1	3	2	5	6	5	5	6	6	4	5	6	5	4	2	7	4	2	3	2	Mozilla/5.0 (Windows NT 10.0; WOW64) AppleWebKit/537.36 (KHTML, like Gecko) Chrome/57.0.2987.110 Safari/537.36	https://l.facebook.com/	0	0
1822	0	0	31	4217779	-77	526	22	2	10	Soldat auf Zeit	44	41	7	7	7	7	7	7	6	7	7	7	7	7	7	5	6	7	7	7	7	7	7	7	7	7	7	5	5	5	6	6	6	6	5	Mozilla/5.0 (Macintosh; Intel Mac OS X 10_12_2) AppleWebKit/537.36 (KHTML, like Gecko) Chrome/55.0.2883.95 Safari/537.36	-99	0	0
1823	0	0	31	4217779	-77	301	40	2	6	Bürokauffrau	6	20	6	7	5	5	5	6	5	5	1	1	2	2	1	1	1	1	5	6	6	5	5	5	6	5	5	4	4	3	2	2	1	2	3	Mozilla/5.0 (Linux; Android 6.0.1; SM-G800F Build/MMB29K; wv) AppleWebKit/537.36 (KHTML, like Gecko) Version/4.0 Chrome/56.0.2924.87 Mobile Safari/537.36 [FB_IAB/MESSENGER;FBAV/109.0.0.24.70;]	http://m.facebook.com/	0	0
1824	0	0	31	4217779	-77	269	39	1	6	Gastronom	16	70	7	7	5	5	5	5	5	5	1	6	7	6	1	4	5	5	6	6	6	5	6	6	5	5	6	5	4	6	6	6	5	5	5	Mozilla/5.0 (Linux; Android 6.0.1; SM-G920F Build/MMB29K; wv) AppleWebKit/537.36 (KHTML, like Gecko) Version/4.0 Chrome/56.0.2924.87 Mobile Safari/537.36 [FB_IAB/MESSENGER;FBAV/109.0.0.24.70;]	http://m.facebook.com/	0	0
1825	0	0	31	4217779	-77	503	53	2	9	Sekretärin	144	35	5	2	6	2	6	5	3	5	2	2	3	2	2	2	3	2	6	6	6	6	6	6	5	7	5	6	6	5	5	1	2	4	7	Mozilla/5.0 (iPhone; CPU iPhone OS 10_2_1 like Mac OS X) AppleWebKit/602.4.6 (KHTML, like Gecko) Mobile/14D27 [FBAN/MessengerForiOS;FBAV/109.2.0.9.70;FBBV/52747312;FBDV/iPhone7,2;FBMD/iPhone;FBSN/iOS;FBSV/10.2.1;FBSS/2;FBCR/1&1;FBID/phone;FBLC/de_DE;FBOP/5;FBRV/0]	http://m.facebook.com	0	0
1826	0	0	31	4217779	-77	882	26	2	8	Lehrerin	2	40	6	5	5	5	4	5	4	4	2	3	2	1	5	2	4	6	4	3	6	4	3	5	3	4	3	3	3	4	5	4	4	5	5	Mozilla/5.0 (Windows NT 6.1; WOW64; rv:52.0) Gecko/20100101 Firefox/52.0	https://l.facebook.com/	0	0
1833	0	0	31	4217779	-77	292	52	1	8	Pädagoge	66	50	6	6	6	6	5	6	6	5	1	1	1	1	1	1	1	2	7	7	7	7	7	7	7	7	6	5	4	2	5	1	4	4	4	Mozilla/5.0 (Windows NT 10.0; WOW64; rv:52.0) Gecko/20100101 Firefox/52.0	https://l.facebook.com/	0	0
1836	0	0	31	4217779	-77	116	500	3	5	Job	18	7	5	4	4	5	4	5	5	4	4	5	4	5	5	4	5	4	3	4	4	4	4	4	4	5	4	4	4	4	4	4	4	4	4	Mozilla/5.0 (Windows NT 6.1; WOW64; Trident/7.0; IAV/IE11; rv:11.0) like Gecko	https://intranet.iavgroup.local/organisatorische-gruppen/studenten/cug/article.1488975258052.html	0	0
[truncated: 31 more columns]
